# Supplementary material for: A first phylogenetic analysis reveals a new arboreal tarantula genus from South America with description of a new species and two new species of Tapinauchenius Ausserer, 1871 (Araneae, Mygalomorphae, Theraphosidae)
Source: Zookeys. 2018 Sep 12;(784):59–93. doi: 10.3897/zookeys.784.26521 (PMC6160856; doi:10.3897/zookeys.784.26521)
Supplement: XML Treatment for Psalmopoeinae [file zookeys.784.26521-treatment1.xml]

<!DOCTYPE tp:taxon-treatment
  PUBLIC "-//TaxonX//DTD Taxonomic Treatment Publishing DTD v0 20100105//EN" "tax-treatment-NSO.dtd">
<tp:taxon-treatment xmlns:tp="http://www.plazi.org/taxpub"><tp:treatment-meta><kwd-group><label>Taxon classification</label><kwd><named-content xmlns:xlink="http://www.w3.org/1999/xlink" content-type="kingdom">Animalia</named-content></kwd><kwd><named-content xmlns:xlink="http://www.w3.org/1999/xlink" content-type="order">Araneae</named-content></kwd><kwd><named-content xmlns:xlink="http://www.w3.org/1999/xlink" content-type="family">Theraphosidae</named-content></kwd></kwd-group><mixed-citation publication-type="journal"><person-group><name><surname>Hüsser</surname><given-names>Martin</given-names></name></person-group><article-title>A first phylogenetic analysis reveals a new arboreal tarantula genus from South America with description of a new species and two new species of <italic><tp:taxon-name><tp:taxon-name-part taxon-name-part-type="genus" reg="Tapinauchenius">Tapinauchenius</tp:taxon-name-part></tp:taxon-name></italic> Ausserer, 1871 (<tp:taxon-name><tp:taxon-name-part taxon-name-part-type="order">Araneae</tp:taxon-name-part></tp:taxon-name>, <tp:taxon-name><tp:taxon-name-part taxon-name-part-type="suborder">Mygalomorphae</tp:taxon-name-part></tp:taxon-name>, <tp:taxon-name><tp:taxon-name-part taxon-name-part-type="family">Theraphosidae</tp:taxon-name-part></tp:taxon-name>)</article-title><source>Zookeys</source><day>12</day><month>9</month><year>2018</year><volume>2018</volume><issue>784</issue><fpage>59</fpage><lpage>93</lpage><pub-id pub-id-type="doi">10.3897/zookeys.784.26521</pub-id></mixed-citation></tp:treatment-meta><tp:nomenclature><tp:taxon-name>
                    <tp:taxon-name-part taxon-name-part-type="subfamily">Psalmopoeinae</tp:taxon-name-part>
                  </tp:taxon-name><tp:taxon-authority>Samm &amp; Schmidt, 2010</tp:taxon-authority></tp:nomenclature><tp:treatment-sec sec-type="Included genera" id="SECID0EZWBI"><title>Included genera.</title><p><italic><tp:taxon-name><tp:taxon-name-part taxon-name-part-type="genus" reg="Ephebopus">Ephebopus</tp:taxon-name-part></tp:taxon-name></italic>, <italic><tp:taxon-name><tp:taxon-name-part taxon-name-part-type="genus" reg="Psalmopoeus">Psalmopoeus</tp:taxon-name-part></tp:taxon-name></italic>, <italic><tp:taxon-name><tp:taxon-name-part taxon-name-part-type="genus" reg="Pseudoclamoris">Pseudoclamoris</tp:taxon-name-part></tp:taxon-name></italic>, <italic><tp:taxon-name><tp:taxon-name-part taxon-name-part-type="genus" reg="Tapinauchenius">Tapinauchenius</tp:taxon-name-part></tp:taxon-name></italic></p></tp:treatment-sec><tp:treatment-sec sec-type="diagnosis" id="SECID0E1XBI"><title>Diagnosis.</title><p>The subfamily <tp:taxon-name><tp:taxon-name-part taxon-name-part-type="subfamily">Psalmopoeinae</tp:taxon-name-part></tp:taxon-name> is diagnosed by following synapomorphies as defined by <xref ref-type="bibr" rid="B38">Samm and Schmidt (2010)</xref>, altered to fit the results presented here:</p><p><tp:taxon-name><tp:taxon-name-part taxon-name-part-type="subfamily">Psalmopoeinae</tp:taxon-name-part></tp:taxon-name> can be distinguished from other new world subfamilies (save <tp:taxon-name><tp:taxon-name-part taxon-name-part-type="subfamily">Aviculariinae</tp:taxon-name-part></tp:taxon-name>) by their scopulae on anterior tarsi and metatarsi being extended laterally, giving a spatulate appearance and the absence of leg spines on tibiae and metatarsi. They differ from <tp:taxon-name><tp:taxon-name-part taxon-name-part-type="subfamily">Aviculariinae</tp:taxon-name-part></tp:taxon-name> (except females of <italic><tp:taxon-name><tp:taxon-name-part taxon-name-part-type="genus" reg="Pachistopelma">Pachistopelma</tp:taxon-name-part></tp:taxon-name></italic> and <italic><tp:taxon-name><tp:taxon-name-part taxon-name-part-type="genus" reg="Iridopelma">Iridopelma</tp:taxon-name-part><tp:taxon-name-part taxon-name-part-type="species" reg="marcoi">marcoi</tp:taxon-name-part></tp:taxon-name></italic> Bertani, 2012), as well as <tp:taxon-name><tp:taxon-name-part taxon-name-part-type="subfamily">Theraphosinae</tp:taxon-name-part></tp:taxon-name> by the lack of urticating setae on the opisthosoma. Females can further be distinguished from <tp:taxon-name><tp:taxon-name-part taxon-name-part-type="subfamily">Schismatothelinae</tp:taxon-name-part></tp:taxon-name> by their completely separated spermathecae. Males can easily be distinguished from those of <tp:taxon-name><tp:taxon-name-part taxon-name-part-type="subfamily">Aviculariinae</tp:taxon-name-part></tp:taxon-name> by the presence of two tibial apophyses on leg I.</p></tp:treatment-sec><tp:treatment-sec sec-type="description" id="SECID0E2ZBI"><title>Description.</title><p>Legs aspinose or with few apical spines on ventral tibiae and metatarsi; metatarsi and tarsi with scopulae very extended laterally, mainly on anterior legs, giving a spatulate appearance. Spermathecae consisting of two completely separated stalks. Male palpal bulb with long embolus without keels. Males with two tibial apophyses distally on the leg I. Type V urticating setae on prolateral palpal femur present (<italic><tp:taxon-name><tp:taxon-name-part taxon-name-part-type="genus" reg="Ephebopus">Ephebopus</tp:taxon-name-part></tp:taxon-name></italic>), or absent (all others). Stridulatory organ present (<italic><tp:taxon-name><tp:taxon-name-part taxon-name-part-type="genus" reg="Psalmopoeus">Psalmopoeus</tp:taxon-name-part></tp:taxon-name></italic>, <italic><tp:taxon-name><tp:taxon-name-part taxon-name-part-type="genus" reg="Pseudoclamoris">Pseudoclamoris</tp:taxon-name-part></tp:taxon-name></italic>) or absent (all others). Legs weakly spined or aspinose, tarsi as broad as, or broader than metatarsi. Arboreal (<italic><tp:taxon-name><tp:taxon-name-part taxon-name-part-type="genus" reg="Psalmopoeus">Psalmopoeus</tp:taxon-name-part></tp:taxon-name></italic>, <italic><tp:taxon-name><tp:taxon-name-part taxon-name-part-type="genus" reg="Pseudoclamoris">Pseudoclamoris</tp:taxon-name-part></tp:taxon-name>, <tp:taxon-name><tp:taxon-name-part taxon-name-part-type="genus" reg="Tapinauchenius">Tapinauchenius</tp:taxon-name-part></tp:taxon-name></italic>) and fossorial (<italic><tp:taxon-name><tp:taxon-name-part taxon-name-part-type="genus" reg="Ephebopus">Ephebopus</tp:taxon-name-part></tp:taxon-name></italic>, fossorial only as adults) species.</p></tp:treatment-sec><tp:treatment-sec sec-type="distribution" id="SECID0ER2BI"><title>Distribution.</title><p>Mexico, Central America, north of South America and the Caribbean Islands.</p><fig id="F1" position="float" orientation="portrait"><label>Figure 1.</label><caption><p>Distribution map of <tp:taxon-name><tp:taxon-name-part taxon-name-part-type="subfamily">Psalmopoeinae</tp:taxon-name-part></tp:taxon-name>.</p></caption><graphic xmlns:xlink="http://www.w3.org/1999/xlink" xlink:href="zookeys-784-059-g001.jpg" position="float" orientation="portrait" xlink:type="simple" id="oo_228432.jpg"/></fig><fig id="F2" position="float" orientation="portrait"><label>Figure 2.</label><caption><p>Field of needle-like setae on the proximal maxilla of <italic><tp:taxon-name><tp:taxon-name-part taxon-name-part-type="genus" reg="Pseudoclamoris">Pseudoclamoris</tp:taxon-name-part></tp:taxon-name></italic> gen. n. <bold>A</bold> overview of the structure <bold>B</bold> detailed structure. Scale bar: 10 µm.</p></caption><graphic xmlns:xlink="http://www.w3.org/1999/xlink" xlink:href="zookeys-784-059-g002.jpg" position="float" orientation="portrait" xlink:type="simple" id="oo_228433.jpg"/></fig><fig id="F3" position="float" orientation="portrait"><label>Figure 3.</label><caption><p>Lyra, proximal maxilla of <italic><tp:taxon-name><tp:taxon-name-part taxon-name-part-type="genus" reg="Psalmopoeus">Psalmopoeus</tp:taxon-name-part></tp:taxon-name></italic><bold>A</bold> overview of the structure <bold>B</bold> detailed structure. Scale bar: 10 µm.</p></caption><graphic xmlns:xlink="http://www.w3.org/1999/xlink" xlink:href="zookeys-784-059-g003.jpg" position="float" orientation="portrait" xlink:type="simple" id="oo_228434.jpg"/></fig></tp:treatment-sec><ref-list><ref id="B38"><mixed-citation xmlns:xlink="http://www.w3.org/1999/xlink" xlink:type="simple"><person-group><name name-style="western"><surname>Samm</surname><given-names>R</given-names></name><name name-style="western"><surname>Schmidt</surname><given-names>G</given-names></name></person-group> (<year>2010</year>) <article-title><tp:taxon-name><tp:taxon-name-part taxon-name-part-type="subfamily">Psalmopoeinae</tp:taxon-name-part></tp:taxon-name> subfamilia nov. – eine neue Unterfamilie der <tp:taxon-name><tp:taxon-name-part taxon-name-part-type="family">Theraphosidae</tp:taxon-name-part></tp:taxon-name> (<tp:taxon-name><tp:taxon-name-part taxon-name-part-type="order">Araneae</tp:taxon-name-part></tp:taxon-name>).</article-title><source>Tarantulas of the World</source><volume>142</volume>: <fpage>35</fpage>–<lpage>41</lpage>.</mixed-citation></ref></ref-list></tp:taxon-treatment>
