# Supplementary material for: A first phylogenetic analysis reveals a new arboreal tarantula genus from South America with description of a new species and two new species of Tapinauchenius Ausserer, 1871 (Araneae, Mygalomorphae, Theraphosidae)
Source: Zookeys. 2018 Sep 12;(784):59–93. doi: 10.3897/zookeys.784.26521 (PMC6160856; doi:10.3897/zookeys.784.26521)
Supplement: XML Treatment for Pseudoclamoris [file zookeys.784.26521-treatment2.xml]

<!DOCTYPE tp:taxon-treatment
  PUBLIC "-//TaxonX//DTD Taxonomic Treatment Publishing DTD v0 20100105//EN" "tax-treatment-NSO.dtd">
<tp:taxon-treatment xmlns:tp="http://www.plazi.org/taxpub"><tp:treatment-meta><kwd-group><label>Taxon classification</label><kwd><named-content xmlns:xlink="http://www.w3.org/1999/xlink" content-type="kingdom">Animalia</named-content></kwd><kwd><named-content xmlns:xlink="http://www.w3.org/1999/xlink" content-type="order">Araneae</named-content></kwd><kwd><named-content xmlns:xlink="http://www.w3.org/1999/xlink" content-type="family">Theraphosidae</named-content></kwd></kwd-group><mixed-citation publication-type="journal"><person-group><name><surname>Hüsser</surname><given-names>Martin</given-names></name></person-group><article-title>A first phylogenetic analysis reveals a new arboreal tarantula genus from South America with description of a new species and two new species of <italic><tp:taxon-name><tp:taxon-name-part taxon-name-part-type="genus" reg="Tapinauchenius">Tapinauchenius</tp:taxon-name-part></tp:taxon-name></italic> Ausserer, 1871 (<tp:taxon-name><tp:taxon-name-part taxon-name-part-type="order">Araneae</tp:taxon-name-part></tp:taxon-name>, <tp:taxon-name><tp:taxon-name-part taxon-name-part-type="suborder">Mygalomorphae</tp:taxon-name-part></tp:taxon-name>, <tp:taxon-name><tp:taxon-name-part taxon-name-part-type="family">Theraphosidae</tp:taxon-name-part></tp:taxon-name>)</article-title><source>Zookeys</source><day>12</day><month>9</month><year>2018</year><volume>2018</volume><issue>784</issue><fpage>59</fpage><lpage>93</lpage><pub-id pub-id-type="doi">10.3897/zookeys.784.26521</pub-id></mixed-citation></tp:treatment-meta><tp:nomenclature><tp:taxon-name>
                        <tp:taxon-name-part taxon-name-part-type="genus" reg="Pseudoclamoris">Pseudoclamoris</tp:taxon-name-part>
                        <object-id xmlns:xlink="http://www.w3.org/1999/xlink" content-type="zoobank" xlink:type="simple">http://zoobank.org/653225B7-2454-4F04-BD70-F7CBBAE7AD29</object-id>
                      </tp:taxon-name><tp:taxon-status xmlns:xlink="http://www.w3.org/1999/xlink" xlink:type="simple">gen. n.</tp:taxon-status><xref ref-type="fig" rid="F4">Figs 4</xref><xref ref-type="fig" rid="F5">, 5</xref><xref ref-type="fig" rid="F6">, 6</xref><xref ref-type="fig" rid="F13">, 13</xref><xref ref-type="fig" rid="F15">, 15b</xref></tp:nomenclature><tp:treatment-sec sec-type="type species" id="SECID0EYECI"><title>Type species.</title><p><italic><tp:taxon-name><tp:taxon-name-part taxon-name-part-type="genus" reg="Tapinauchenius">Tapinauchenius</tp:taxon-name-part><tp:taxon-name-part taxon-name-part-type="species" reg="gigas">gigas</tp:taxon-name-part></tp:taxon-name></italic> Caporiacco, 1954, herein designated.</p></tp:treatment-sec><tp:treatment-sec sec-type="Species included" id="SECID0EJFCI"><title>Species included.</title><p><italic><tp:taxon-name><tp:taxon-name-part taxon-name-part-type="genus" reg="Pseudoclamoris">Pseudoclamoris</tp:taxon-name-part><tp:taxon-name-part taxon-name-part-type="species" reg="gigas">gigas</tp:taxon-name-part></tp:taxon-name></italic> (Caporiacco, 1954), comb. n., <italic><tp:taxon-name><tp:taxon-name-part taxon-name-part-type="genus" reg="Pseudoclamoris">Pseudoclamoris</tp:taxon-name-part><tp:taxon-name-part taxon-name-part-type="species" reg="elenae">elenae</tp:taxon-name-part></tp:taxon-name></italic> (Schmidt, 1994), comb. n., and <italic><tp:taxon-name><tp:taxon-name-part taxon-name-part-type="genus" reg="Pseudoclamoris">Pseudoclamoris</tp:taxon-name-part><tp:taxon-name-part taxon-name-part-type="species" reg="burgessi">burgessi</tp:taxon-name-part></tp:taxon-name></italic> sp. n.</p></tp:treatment-sec><tp:treatment-sec sec-type="etymology" id="SECID0EQGCI"><title>Etymology.</title><p>The genus name derives from the Greek <italic>pseudo</italic> meaning false and the Greek <italic>clamoris</italic> meaning screaming/shouting translating into a “false screaming” group of <tp:taxon-name><tp:taxon-name-part taxon-name-part-type="family">Theraphosidae</tp:taxon-name-part></tp:taxon-name> with the herein described feature of needle-like setae on the proximal maxilla, since the behaviour of <italic><tp:taxon-name><tp:taxon-name-part taxon-name-part-type="genus" reg="Pseudoclamoris">Pseudoclamoris</tp:taxon-name-part></tp:taxon-name></italic> species resembles the one of <italic><tp:taxon-name><tp:taxon-name-part taxon-name-part-type="genus" reg="Psalmopoeus">Psalmopoeus</tp:taxon-name-part></tp:taxon-name></italic>, but no sound is audible when the specimens stridulate in defence posture. Gender is masculine.</p></tp:treatment-sec><tp:treatment-sec sec-type="diagnosis" id="SECID0ENHCI"><title>Diagnosis.</title><p>Species of <italic><tp:taxon-name><tp:taxon-name-part taxon-name-part-type="genus" reg="Pseudoclamoris">Pseudoclamoris</tp:taxon-name-part></tp:taxon-name></italic> differ from all known <tp:taxon-name><tp:taxon-name-part taxon-name-part-type="subfamily">Psalmopoeinae</tp:taxon-name-part></tp:taxon-name>, save <italic><tp:taxon-name><tp:taxon-name-part taxon-name-part-type="genus" reg="Psalmopoeus">Psalmopoeus</tp:taxon-name-part></tp:taxon-name></italic>, by the presence of a stridulatory organ on prolateral maxillae. They differ from <italic><tp:taxon-name><tp:taxon-name-part taxon-name-part-type="genus" reg="Psalmopoeus">Psalmopoeus</tp:taxon-name-part></tp:taxon-name></italic> by the specific shape of the stridulatory organ consisting of a field of needle-like bristles on the proximal maxilla (Figure <xref ref-type="fig" rid="F2">2</xref>) (vs. maxillary lyra oval in form, covering 1/4<sup>th</sup> of surface, consisting of short shafted paddles with/without distal blades as in <italic><tp:taxon-name><tp:taxon-name-part taxon-name-part-type="genus" reg="Psalmopoeus">Psalmopoeus</tp:taxon-name-part></tp:taxon-name></italic>, compare with <xref ref-type="bibr" rid="B32">Mendoza 2014</xref>: figs. 3, 12–17). They furthermore differ from <italic><tp:taxon-name><tp:taxon-name-part taxon-name-part-type="genus" reg="Ephebopus">Ephebopus</tp:taxon-name-part></tp:taxon-name></italic> by the absence of urticating setae on palpal femora. Juveniles of <italic><tp:taxon-name><tp:taxon-name-part taxon-name-part-type="genus" reg="Pseudoclamoris">Pseudoclamoris</tp:taxon-name-part></tp:taxon-name></italic> can be distinguished from those of <italic><tp:taxon-name><tp:taxon-name-part taxon-name-part-type="genus" reg="Tapinauchenius">Tapinauchenius</tp:taxon-name-part></tp:taxon-name></italic> by their ontogenetic colour change (Figure <xref ref-type="fig" rid="F15">15</xref>) and further in the first two instars by their distinct black herringbone pattern on a bright, slightly orange coloured opisthosoma in combination with a dark/black coloured metatarsus, while other leg segments are bright/brown coloured.</p></tp:treatment-sec><tp:treatment-sec sec-type="description" id="SECID0EXJCI"><title>Description.</title><p>Carapace longer than wide with cephalic region slightly raised and convex. Striae well marked, fovea deep and straight. Chelicerae without rastellum. Eye tubercle distinct and wider than long, anterior eye row is (slightly) procurved and clypeus absent. Labium subquadrate, slightly wider than long, with numerous (100–300) cuspules concentrated on the anterior half. Maxillae subrectangular with anterior lobe distinctly produced into a conical form, with the inner angle bearing numerous cuspules (more than 100). Sternum longer than wide with posterior sigillae submarginal. STC with median row of a few small teeth. All leg tarsi and anterior metatarsi fully scopulated, Mt III scopulated at distal half and Mt IV scopulated only at distal third. Scopulae on anterior tarsi and metatarsi extended laterally resulting in a spatulate appearance. Femur IV without retrolateral scopula.</p></tp:treatment-sec><tp:treatment-sec><!--Section generated to contain objects referenced in tp:taxon-treatment.--><fig id="F4" position="float" orientation="portrait"><label>Figure 4.</label><caption><p><italic><tp:taxon-name><tp:taxon-name-part taxon-name-part-type="genus" reg="Pseudoclamoris">Pseudoclamoris</tp:taxon-name-part><tp:taxon-name-part taxon-name-part-type="species" reg="burgessi">burgessi</tp:taxon-name-part></tp:taxon-name></italic> sp. n. (habitus) <bold>A</bold> female specimen <bold>B</bold> male specimen. Scale bar: 5mm. Figure <xref ref-type="fig" rid="F5">5</xref>. <italic><tp:taxon-name><tp:taxon-name-part taxon-name-part-type="genus" reg="Pseudoclamoris">Pseudoclamoris</tp:taxon-name-part><tp:taxon-name-part taxon-name-part-type="species" reg="burgessi">burgessi</tp:taxon-name-part></tp:taxon-name></italic> sp. n., male holotype – tibial apophyses <bold>A</bold> ventral <bold>B</bold> retrolateral <bold>C</bold> prolateral. Scale bar: 5mm.</p></caption><graphic xmlns:xlink="http://www.w3.org/1999/xlink" xlink:href="zookeys-784-059-g004.jpg" position="float" orientation="portrait" xlink:type="simple" id="oo_228435.jpg"/></fig><fig id="F5" position="float" orientation="portrait"><label>Figure 5.</label><caption><p><italic><tp:taxon-name><tp:taxon-name-part taxon-name-part-type="genus" reg="Pseudoclamoris">Pseudoclamoris</tp:taxon-name-part><tp:taxon-name-part taxon-name-part-type="species" reg="burgessi">burgessi</tp:taxon-name-part></tp:taxon-name></italic> sp. n., male holotype – tibial apophyses <bold>A</bold> ventral <bold>B</bold> retrolateral <bold>C</bold> prolateral. Scale bar: 5mm.</p></caption><graphic xmlns:xlink="http://www.w3.org/1999/xlink" xlink:href="zookeys-784-059-g005.jpg" position="float" orientation="portrait" xlink:type="simple" id="oo_228436.jpg"/></fig><fig id="F6" position="float" orientation="portrait"><label>Figure 6.</label><caption><p><italic><tp:taxon-name><tp:taxon-name-part taxon-name-part-type="genus" reg="Pseudoclamoris">Pseudoclamoris</tp:taxon-name-part><tp:taxon-name-part taxon-name-part-type="species" reg="burgessi">burgessi</tp:taxon-name-part></tp:taxon-name></italic> sp. n., male holotype and female paratype <bold>A</bold> retrolateral view of palpal bulb <bold>B</bold> prolateral view of palpal bulb <bold>C</bold> spermathecae dorsal view. Scale bar: 5mm.</p></caption><graphic xmlns:xlink="http://www.w3.org/1999/xlink" xlink:href="zookeys-784-059-g006.jpg" position="float" orientation="portrait" xlink:type="simple" id="oo_228437.jpg"/></fig><fig id="F13" position="float" orientation="portrait"><label>Figure 13.</label><caption><p><italic><tp:taxon-name><tp:taxon-name-part taxon-name-part-type="genus" reg="Pseudoclamoris">Pseudoclamoris</tp:taxon-name-part></tp:taxon-name></italic> spp. (habitus) <bold>A</bold> female of <italic><tp:taxon-name><tp:taxon-name-part taxon-name-part-type="genus" reg="Pseudoclamoris">Pseudoclamoris</tp:taxon-name-part><tp:taxon-name-part taxon-name-part-type="species" reg="elenae">elenae</tp:taxon-name-part></tp:taxon-name></italic> comb. n. <bold>B</bold> female specimen of <italic><tp:taxon-name><tp:taxon-name-part taxon-name-part-type="genus" reg="Pseudoclamoris">Pseudoclamoris</tp:taxon-name-part><tp:taxon-name-part taxon-name-part-type="species" reg="gigas">gigas</tp:taxon-name-part></tp:taxon-name></italic> comb. n. Scale bar: 5mm.</p></caption><graphic xmlns:xlink="http://www.w3.org/1999/xlink" xlink:href="zookeys-784-059-g013.jpg" position="float" orientation="portrait" xlink:type="simple" id="oo_228444.jpg"/></fig><fig id="F15" position="float" orientation="portrait"><label>Figure 15.</label><caption><p>Ontogenetic pattern change <bold>A</bold> juvenile of <italic><tp:taxon-name><tp:taxon-name-part taxon-name-part-type="genus" reg="Tapinauchenius">Tapinauchenius</tp:taxon-name-part></tp:taxon-name></italic><bold>B</bold> juvenile of <italic><tp:taxon-name><tp:taxon-name-part taxon-name-part-type="genus" reg="Pseudoclamoris">Pseudoclamoris</tp:taxon-name-part></tp:taxon-name></italic>. Scale bar: 5mm.</p></caption><graphic xmlns:xlink="http://www.w3.org/1999/xlink" xlink:href="zookeys-784-059-g015.jpg" position="float" orientation="portrait" xlink:type="simple" id="oo_228446.jpg"/></fig><fig id="F2" position="float" orientation="portrait"><label>Figure 2.</label><caption><p>Field of needle-like setae on the proximal maxilla of <italic><tp:taxon-name><tp:taxon-name-part taxon-name-part-type="genus" reg="Pseudoclamoris">Pseudoclamoris</tp:taxon-name-part></tp:taxon-name></italic> gen. n. <bold>A</bold> overview of the structure <bold>B</bold> detailed structure. Scale bar: 10 µm.</p></caption><graphic xmlns:xlink="http://www.w3.org/1999/xlink" xlink:href="zookeys-784-059-g002.jpg" position="float" orientation="portrait" xlink:type="simple" id="oo_228433.jpg"/></fig></tp:treatment-sec><ref-list><ref id="B32"><mixed-citation xmlns:xlink="http://www.w3.org/1999/xlink" xlink:type="simple"><person-group><name name-style="western"><surname>Mendoza</surname><given-names>MJI</given-names></name></person-group> (<year>2014</year>) <article-title><italic><tp:taxon-name><tp:taxon-name-part taxon-name-part-type="genus">Psalmopoeus</tp:taxon-name-part><tp:taxon-name-part taxon-name-part-type="species">victori</tp:taxon-name-part></tp:taxon-name></italic>, the first arboreal theraphosid spider described for Mexico (<tp:taxon-name><tp:taxon-name-part taxon-name-part-type="order">Araneae</tp:taxon-name-part></tp:taxon-name>: <tp:taxon-name><tp:taxon-name-part taxon-name-part-type="family">Theraphosidae</tp:taxon-name-part></tp:taxon-name>: <tp:taxon-name><tp:taxon-name-part taxon-name-part-type="subfamily">Aviculariinae</tp:taxon-name-part></tp:taxon-name>).</article-title><source>Revista Mexicana de Biodiversidad</source><volume>85</volume>: <fpage>728</fpage>–<lpage>735</lpage>. <ext-link xlink:type="simple" ext-link-type="doi" xlink:href="10.7550/rmb.44597">https://doi.org/10.7550/rmb.44597</ext-link></mixed-citation></ref></ref-list></tp:taxon-treatment>
