# Supplementary material for: A first phylogenetic analysis reveals a new arboreal tarantula genus from South America with description of a new species and two new species of Tapinauchenius Ausserer, 1871 (Araneae, Mygalomorphae, Theraphosidae)
Source: Zookeys. 2018 Sep 12;(784):59–93. doi: 10.3897/zookeys.784.26521 (PMC6160856; doi:10.3897/zookeys.784.26521)
Supplement: XML Treatment for Pseudoclamoris burgessi [file zookeys.784.26521-treatment3.xml]

<!DOCTYPE tp:taxon-treatment
  PUBLIC "-//TaxonX//DTD Taxonomic Treatment Publishing DTD v0 20100105//EN" "tax-treatment-NSO.dtd">
<tp:taxon-treatment xmlns:tp="http://www.plazi.org/taxpub"><tp:treatment-meta><kwd-group><label>Taxon classification</label><kwd><named-content xmlns:xlink="http://www.w3.org/1999/xlink" content-type="kingdom">Animalia</named-content></kwd><kwd><named-content xmlns:xlink="http://www.w3.org/1999/xlink" content-type="order">Araneae</named-content></kwd><kwd><named-content xmlns:xlink="http://www.w3.org/1999/xlink" content-type="family">Theraphosidae</named-content></kwd></kwd-group><mixed-citation publication-type="journal"><person-group><name><surname>Hüsser</surname><given-names>Martin</given-names></name></person-group><article-title>A first phylogenetic analysis reveals a new arboreal tarantula genus from South America with description of a new species and two new species of <italic><tp:taxon-name><tp:taxon-name-part taxon-name-part-type="genus" reg="Tapinauchenius">Tapinauchenius</tp:taxon-name-part></tp:taxon-name></italic> Ausserer, 1871 (<tp:taxon-name><tp:taxon-name-part taxon-name-part-type="order">Araneae</tp:taxon-name-part></tp:taxon-name>, <tp:taxon-name><tp:taxon-name-part taxon-name-part-type="suborder">Mygalomorphae</tp:taxon-name-part></tp:taxon-name>, <tp:taxon-name><tp:taxon-name-part taxon-name-part-type="family">Theraphosidae</tp:taxon-name-part></tp:taxon-name>)</article-title><source>Zookeys</source><day>12</day><month>9</month><year>2018</year><volume>2018</volume><issue>784</issue><fpage>59</fpage><lpage>93</lpage><pub-id pub-id-type="doi">10.3897/zookeys.784.26521</pub-id></mixed-citation></tp:treatment-meta><tp:nomenclature><tp:taxon-name>
                        <tp:taxon-name-part taxon-name-part-type="genus" reg="Pseudoclamoris">Pseudoclamoris</tp:taxon-name-part>
                        <tp:taxon-name-part taxon-name-part-type="species" reg="burgessi">burgessi</tp:taxon-name-part>
                        <object-id xmlns:xlink="http://www.w3.org/1999/xlink" content-type="zoobank" xlink:type="simple">http://zoobank.org/59A4D644-6FFC-493F-81EE-0881CD798AD7</object-id>
                      </tp:taxon-name><tp:taxon-status xmlns:xlink="http://www.w3.org/1999/xlink" xlink:type="simple">sp. n.</tp:taxon-status><xref ref-type="fig" rid="F4">Figs 4</xref><xref ref-type="fig" rid="F5">, 5</xref><xref ref-type="fig" rid="F6">, 6</xref></tp:nomenclature><tp:treatment-sec sec-type="material" id="SECID0ERLCI"><title>Material examined.</title><p>Male holotype and female paratype from Leticia, Colombia deposited in <named-content xmlns:xlink="http://www.w3.org/1999/xlink" content-type="dwc:institutional_code" xlink:type="simple">SMF</named-content>, leg. Auer, 2010; examined.</p></tp:treatment-sec><tp:treatment-sec sec-type="material" id="SECID0E3LCI"><title>Other material examined.</title><p>1 female (MHCOL_00182) and 1 male (MHCOL_00201) from Iquitos, Peru in collection, leg. Auer; examined</p></tp:treatment-sec><tp:treatment-sec sec-type="etymology" id="SECID0EBMCI"><title>Etymology.</title><p>The specific epithet is a noun in apposition as a recognition to Joseph Burges, USA who collected important material for this study.</p></tp:treatment-sec><tp:treatment-sec sec-type="diagnosis" id="SECID0EGMCI"><title>Diagnosis.</title><p>Females of <italic><tp:taxon-name><tp:taxon-name-part taxon-name-part-type="genus" reg="Pseudoclamoris">Pseudoclamoris</tp:taxon-name-part><tp:taxon-name-part taxon-name-part-type="species" reg="burgessi">burgessi</tp:taxon-name-part></tp:taxon-name></italic> differ from all other species of the genus by the lack of reddish setae on legs and opisthosoma (compare Figure <xref ref-type="fig" rid="F4">4a</xref> with Figure <xref ref-type="fig" rid="F13">13</xref>). From <italic><tp:taxon-name><tp:taxon-name-part taxon-name-part-type="genus" reg="Pseudoclamoris">P.</tp:taxon-name-part><tp:taxon-name-part taxon-name-part-type="species" reg="gigas">gigas</tp:taxon-name-part></tp:taxon-name></italic> comb. n. by the type locality and the shape of spermatheca where dual lobes appear to be more apart (compare with <xref ref-type="bibr" rid="B48">Schmidt 2003</xref>: figs. 6c, 614). Females differ from <italic><tp:taxon-name><tp:taxon-name-part taxon-name-part-type="genus" reg="Pseudoclamoris">P.</tp:taxon-name-part><tp:taxon-name-part taxon-name-part-type="species" reg="elenae">elenae</tp:taxon-name-part></tp:taxon-name></italic> comb. n. by the shape of spermatheca (dual lobed instead of multilobed as seen in <italic><tp:taxon-name><tp:taxon-name-part taxon-name-part-type="genus" reg="Pseudoclamoris">P.</tp:taxon-name-part><tp:taxon-name-part taxon-name-part-type="species" reg="elenae">elenae</tp:taxon-name-part></tp:taxon-name></italic> comb. n., Fig. <xref ref-type="fig" rid="F1">1</xref> in <xref ref-type="bibr" rid="B43">Schmidt 1994b</xref>). Males of <italic><tp:taxon-name><tp:taxon-name-part taxon-name-part-type="genus" reg="Pseudoclamoris">P.</tp:taxon-name-part><tp:taxon-name-part taxon-name-part-type="species" reg="burgessi">burgessi</tp:taxon-name-part></tp:taxon-name></italic> differ from those of other <italic><tp:taxon-name><tp:taxon-name-part taxon-name-part-type="genus" reg="Pseudoclamoris">Pseudoclamoris</tp:taxon-name-part></tp:taxon-name></italic> species by the presence of an additional spine located distally on Rap.</p></tp:treatment-sec><tp:treatment-sec sec-type="description" id="SECID0E5OCI"><title>Description of male holotype.</title><p><italic>Specimen preparation and condition</italic>: The specimens (raised in captivity) were offspring of a wild caught specimen that were originally collected from a burrow and preserved in 80% ethanol. The original colouration of the caught specimen is faded due to the preservation. Right legs I, III, IV, and right pedipalp were removed for measurements and photographs and stored in vial with specimen. Tissue for DNA was extracted.</p><p><italic>General colouration</italic>: The specimen is faded black/brown in colour <italic>Cephalothorax</italic>: Carapace 6.541 mm long and 5.214 mm wide; densely clothed with faded pubescence; appressed to the surface; fringe covered in long setae not closely appressed to the surface; hirsute appearance; foveal groove is medium deep and straight. The pars cephalica region rises very gradually from the foveal groove on a straight plane towards the ocular area; <abbrev xmlns:xlink="http://www.w3.org/1999/xlink" xlink:title="Anterior Eye Row" id="ABBRID0EPPCI" xlink:type="simple">AER</abbrev> is procurved; <abbrev xmlns:xlink="http://www.w3.org/1999/xlink" xlink:title="Posterior Eye Row" id="ABBRID0ETPCI" xlink:type="simple">PER</abbrev> is recurved; clypeus extends slightly on a curve. <abbrev xmlns:xlink="http://www.w3.org/1999/xlink" xlink:title="labial length" id="ABBRID0EXPCI" xlink:type="simple">LBl</abbrev> 1.512 and <abbrev xmlns:xlink="http://www.w3.org/1999/xlink" xlink:title="labial width" id="ABBRID0E2PCI" xlink:type="simple">LBw</abbrev> 2.891; sternum hirsute, clothed with faded brown, densely packed, short setae <italic>Abdomen</italic>: Densely clothed in short black/brown pubescence with numerous longer, lighter setae interspersed (generally red or orange <italic>in situ</italic>)</p><p><italic>Legs</italic>: Hirsute; densely clothed in faded brown pubescence. Metatarsus I is straight. <abbrev xmlns:xlink="http://www.w3.org/1999/xlink" xlink:title="femur I length (retrolateral aspect)" id="ABBRID0EHQCI" xlink:type="simple">F1</abbrev> 14.123; <abbrev xmlns:xlink="http://www.w3.org/1999/xlink" xlink:title="femur I width" id="ABBRID0ELQCI" xlink:type="simple">F1w</abbrev> 3.142; <abbrev xmlns:xlink="http://www.w3.org/1999/xlink" xlink:title="patella I length" id="ABBRID0EPQCI" xlink:type="simple">P1</abbrev> 6.142; <abbrev xmlns:xlink="http://www.w3.org/1999/xlink" xlink:title="tibia I length" id="ABBRID0ETQCI" xlink:type="simple">T1</abbrev> 11.521; <abbrev xmlns:xlink="http://www.w3.org/1999/xlink" xlink:title="metatarsus I length" id="ABBRID0EXQCI" xlink:type="simple">M1</abbrev> 10.212; <abbrev xmlns:xlink="http://www.w3.org/1999/xlink" xlink:title="tarsus I length" id="ABBRID0E2QCI" xlink:type="simple">A1</abbrev> 6.125; <abbrev xmlns:xlink="http://www.w3.org/1999/xlink" xlink:title="femur III length (prolateral aspect)" id="ABBRID0E6QCI" xlink:type="simple">F3</abbrev> 12.012; <abbrev xmlns:xlink="http://www.w3.org/1999/xlink" xlink:title="femur III width" id="ABBRID0EDRCI" xlink:type="simple">F3w</abbrev> 3.042; <abbrev xmlns:xlink="http://www.w3.org/1999/xlink" xlink:title="patella III length" id="ABBRID0EHRCI" xlink:type="simple">P3</abbrev> 4.062; <abbrev xmlns:xlink="http://www.w3.org/1999/xlink" xlink:title="tibia III length" id="ABBRID0ELRCI" xlink:type="simple">T3</abbrev> 7.524; <abbrev xmlns:xlink="http://www.w3.org/1999/xlink" xlink:title="metatarsus III length" id="ABBRID0EPRCI" xlink:type="simple">M3</abbrev> 8.145; <abbrev xmlns:xlink="http://www.w3.org/1999/xlink" xlink:title="tarsus III length" id="ABBRID0ETRCI" xlink:type="simple">A3</abbrev> 5.214; <abbrev xmlns:xlink="http://www.w3.org/1999/xlink" xlink:title="femur IV length (prolateral aspect)" id="ABBRID0EXRCI" xlink:type="simple">F4</abbrev> 13.012; <abbrev xmlns:xlink="http://www.w3.org/1999/xlink" xlink:title="femur IV width" id="ABBRID0E2RCI" xlink:type="simple">F4w</abbrev> 3.042; <abbrev xmlns:xlink="http://www.w3.org/1999/xlink" xlink:title="patella IV length" id="ABBRID0E6RCI" xlink:type="simple">P4</abbrev> 5.012; <abbrev xmlns:xlink="http://www.w3.org/1999/xlink" xlink:title="tibia IV length" id="ABBRID0EDSCI" xlink:type="simple">T4</abbrev> 11.102; <abbrev xmlns:xlink="http://www.w3.org/1999/xlink" xlink:title="metatarsus IV length" id="ABBRID0EHSCI" xlink:type="simple">M4</abbrev> 12.051; <abbrev xmlns:xlink="http://www.w3.org/1999/xlink" xlink:title="tarsus IV length" id="ABBRID0ELSCI" xlink:type="simple">A4</abbrev> 5.105; femur III is normal. All tarsi are fully scopulate. Extent of the metatarsal scopulation, leg III (<abbrev xmlns:xlink="http://www.w3.org/1999/xlink" xlink:title="ratio of the extent of metatarsus III scopulation" id="ABBRID0EPSCI" xlink:type="simple">SC3</abbrev>) = 55% and leg IV (<abbrev xmlns:xlink="http://www.w3.org/1999/xlink" xlink:title="ratio of the extent of metatarsus IV scopulation" id="ABBRID0ETSCI" xlink:type="simple">SC4</abbrev>) = 78%. Two ventral spinose setae are on metatarsus III, five ventral spinose setae on metatarsus IV, one prolateral spinose seta on tibia I, and one megaspine on the apex on the retrolateral branch of the tibial apophyses. <italic>Coxa I</italic>: Prolateral surface is covered by fine, hair-like setae. <italic>Tibia I</italic>: two apophyses that do not originate from a common base; Pap short and strong, with one short spine on inner face; the Rap is well developed, broad at its base with one short and strong spine on the inner face and two short and strong spines distally. <italic>Pedipalps</italic>: Hirsute, densely clothed in the same setal colour as the other legs, with numerous longer ventral setae, one spinose seta at the apical, prolateral femur and three prolateral spinose setae on the palpal tibia; <abbrev xmlns:xlink="http://www.w3.org/1999/xlink" xlink:title="palpal tibia length (retrolateral aspect)" id="ABBRID0EITCI" xlink:type="simple">PTl</abbrev> 7.012, <abbrev xmlns:xlink="http://www.w3.org/1999/xlink" xlink:title="palpal tibia width" id="ABBRID0EMTCI" xlink:type="simple">PTw</abbrev> 2.125. When extended, embolus tapers with a curve to the retrolateral side; embolus slender, no keels; distinct dorsal and ventral transition from bulb to embolus</p></tp:treatment-sec><tp:treatment-sec sec-type="description" id="SECID0EQTCI"><title>Description of female paratype.</title><p><italic>Specimen preparation and condition</italic>: The examined specimens, raised in captivity, are offspring of wild caught specimen that were collected live from a burrow, and preserved in 80% ethanol. The original colouration has faded due to the preservation. A 50 mg tissue sample was extracted for DNA analysis. The genital plate with spermathecae was removed and cleared, then stored in a vial with the specimen.</p><p><italic>General colouration</italic>: faded black/brown. <italic>Cephalothorax</italic>: Carapace is 17.456 mm long, and 16.245 mm wide; densely clothed with short faded black/brown pubescence, closely appressed to the surface, the fringe densely covered in slightly longer setae; foveal groove is medium deep and slightly procurved. The pars cephalica region gently rises from the thoracic furrow, arching anteriorly toward the ocular area; <abbrev xmlns:xlink="http://www.w3.org/1999/xlink" xlink:title="Anterior Eye Row" id="ABBRID0E6TCI" xlink:type="simple">AER</abbrev> is slightly procurved, <abbrev xmlns:xlink="http://www.w3.org/1999/xlink" xlink:title="Posterior Eye Row" id="ABBRID0EDUCI" xlink:type="simple">PER</abbrev> is very slightly recurved; clypeus extends forward on a curve. <abbrev xmlns:xlink="http://www.w3.org/1999/xlink" xlink:title="labial length" id="ABBRID0EHUCI" xlink:type="simple">LBl</abbrev> 1.627 and <abbrev xmlns:xlink="http://www.w3.org/1999/xlink" xlink:title="labial width" id="ABBRID0ELUCI" xlink:type="simple">LBw</abbrev> 2.982; sternum is covered with short faded setae. The abdomen is densely clothed dorsally in short faded black setae with longer, lighter setae (generally red or orange in situ). <italic>Spermathecae</italic>: paired and separate, with capitate bulbs widening towards the bases and not fused, two lobes on each end. <italic>Legs</italic>: are densely clothed in short faded black/brown pubescence. <abbrev xmlns:xlink="http://www.w3.org/1999/xlink" xlink:title="femur I length (retrolateral aspect)" id="ABBRID0ETUCI" xlink:type="simple">F1</abbrev> 16.145; <abbrev xmlns:xlink="http://www.w3.org/1999/xlink" xlink:title="femur I width" id="ABBRID0EXUCI" xlink:type="simple">F1w</abbrev> 4.234; <abbrev xmlns:xlink="http://www.w3.org/1999/xlink" xlink:title="patella I length" id="ABBRID0E2UCI" xlink:type="simple">P1</abbrev> 8.241; <abbrev xmlns:xlink="http://www.w3.org/1999/xlink" xlink:title="tibia I length" id="ABBRID0E6UCI" xlink:type="simple">T1</abbrev> 13.356; <abbrev xmlns:xlink="http://www.w3.org/1999/xlink" xlink:title="metatarsus I length" id="ABBRID0EDVCI" xlink:type="simple">M1</abbrev> 11.278; <abbrev xmlns:xlink="http://www.w3.org/1999/xlink" xlink:title="tarsus I length" id="ABBRID0EHVCI" xlink:type="simple">A1</abbrev> 7.252; <abbrev xmlns:xlink="http://www.w3.org/1999/xlink" xlink:title="femur III length (prolateral aspect)" id="ABBRID0ELVCI" xlink:type="simple">F3</abbrev> 11.412; <abbrev xmlns:xlink="http://www.w3.org/1999/xlink" xlink:title="femur III width" id="ABBRID0EPVCI" xlink:type="simple">F3w</abbrev> 3.845; <abbrev xmlns:xlink="http://www.w3.org/1999/xlink" xlink:title="patella III length" id="ABBRID0ETVCI" xlink:type="simple">P3</abbrev> 6.265; <abbrev xmlns:xlink="http://www.w3.org/1999/xlink" xlink:title="tibia III length" id="ABBRID0EXVCI" xlink:type="simple">T3</abbrev> 9.156; <abbrev xmlns:xlink="http://www.w3.org/1999/xlink" xlink:title="metatarsus III length" id="ABBRID0E2VCI" xlink:type="simple">M3</abbrev> 11.589; <abbrev xmlns:xlink="http://www.w3.org/1999/xlink" xlink:title="tarsus III length" id="ABBRID0E6VCI" xlink:type="simple">A3</abbrev> 6.256; <abbrev xmlns:xlink="http://www.w3.org/1999/xlink" xlink:title="femur IV length (prolateral aspect)" id="ABBRID0EDWCI" xlink:type="simple">F4</abbrev> 14.163; <abbrev xmlns:xlink="http://www.w3.org/1999/xlink" xlink:title="femur IV width" id="ABBRID0EHWCI" xlink:type="simple">F4w</abbrev> 4.167; <abbrev xmlns:xlink="http://www.w3.org/1999/xlink" xlink:title="patella IV length" id="ABBRID0ELWCI" xlink:type="simple">P4</abbrev> 7.532; <abbrev xmlns:xlink="http://www.w3.org/1999/xlink" xlink:title="tibia IV length" id="ABBRID0EPWCI" xlink:type="simple">T4</abbrev> 12.356; <abbrev xmlns:xlink="http://www.w3.org/1999/xlink" xlink:title="metatarsus IV length" id="ABBRID0ETWCI" xlink:type="simple">M4</abbrev> 13.578; <abbrev xmlns:xlink="http://www.w3.org/1999/xlink" xlink:title="tarsus IV length" id="ABBRID0EXWCI" xlink:type="simple">A4</abbrev> 6.521. All tarsi are fully scopulate. Extension of metatarsal scopulation: Leg III (<abbrev xmlns:xlink="http://www.w3.org/1999/xlink" xlink:title="ratio of the extent of metatarsus III scopulation" id="ABBRID0E2WCI" xlink:type="simple">SC3</abbrev>) = 58% and leg IV (<abbrev xmlns:xlink="http://www.w3.org/1999/xlink" xlink:title="ratio of the extent of metatarsus IV scopulation" id="ABBRID0E6WCI" xlink:type="simple">SC4</abbrev>) = 79%. There is one ventral and one prolateral spinose seta on metatarsus III, and four ventral spinose setae and one prolateral spinose seta on metatarsus IV. <italic>Coxa I</italic>: prolateral surface is covered by very thin tapered and fine, hair-like setae. <italic>Pedipalps</italic>: densely clothed in the same setal colour as the other legs, with one spinose seta on the apical, prolateral femur, four prolateral (two at the apical, prolateral border with the tarsus) spinose setae and one ventral spinose seta on the tibia.</p></tp:treatment-sec><tp:treatment-sec sec-type="distribution" id="SECID0ESXCI"><title>Distribution and natural history.</title><p>Lowland rainforest of the Amazon region of the countries of Colombia and Peru. Ecuador as distribution is highly likely due to the occurrence very close to the border of Ecuador in Leticia, Columbia. <italic><tp:taxon-name><tp:taxon-name-part taxon-name-part-type="genus" reg="Pseudoclamoris">Pseudoclamoris</tp:taxon-name-part><tp:taxon-name-part taxon-name-part-type="species" reg="burgessi">burgessi</tp:taxon-name-part></tp:taxon-name></italic> is sympatric with <italic><tp:taxon-name><tp:taxon-name-part taxon-name-part-type="genus" reg="Tapinauchenius">Tapinauchenius</tp:taxon-name-part></tp:taxon-name></italic> sp. in the same mentioned region (Auer, pers. comm.)</p></tp:treatment-sec><tp:treatment-sec sec-type="remarks" id="SECID0EKYCI"><title>Remarks.</title><p>No threat through poaching or smuggling of animals out of the country of origin is to be expected, since <italic><tp:taxon-name><tp:taxon-name-part taxon-name-part-type="genus" reg="Pseudoclamoris">P.</tp:taxon-name-part><tp:taxon-name-part taxon-name-part-type="species" reg="burgessi">burgessi</tp:taxon-name-part></tp:taxon-name></italic> is bred in the pet-trade all around the world for several years now. Egg sacs of <italic><tp:taxon-name><tp:taxon-name-part taxon-name-part-type="genus" reg="Pseudoclamoris">P.</tp:taxon-name-part><tp:taxon-name-part taxon-name-part-type="species" reg="burgessi">burgessi</tp:taxon-name-part></tp:taxon-name></italic> typically contain between 80 and 220 spiderlings, depending on the size of the female. (pers. obs. and Rast pers. comm.)</p><fig id="F4" position="float" orientation="portrait"><label>Figure 4.</label><caption><p><italic><tp:taxon-name><tp:taxon-name-part taxon-name-part-type="genus" reg="Pseudoclamoris">Pseudoclamoris</tp:taxon-name-part><tp:taxon-name-part taxon-name-part-type="species" reg="burgessi">burgessi</tp:taxon-name-part></tp:taxon-name></italic> sp. n. (habitus) <bold>A</bold> female specimen <bold>B</bold> male specimen. Scale bar: 5mm. Figure <xref ref-type="fig" rid="F5">5</xref>. <italic><tp:taxon-name><tp:taxon-name-part taxon-name-part-type="genus" reg="Pseudoclamoris">Pseudoclamoris</tp:taxon-name-part><tp:taxon-name-part taxon-name-part-type="species" reg="burgessi">burgessi</tp:taxon-name-part></tp:taxon-name></italic> sp. n., male holotype – tibial apophyses <bold>A</bold> ventral <bold>B</bold> retrolateral <bold>C</bold> prolateral. Scale bar: 5mm.</p></caption><graphic xmlns:xlink="http://www.w3.org/1999/xlink" xlink:href="zookeys-784-059-g004.jpg" position="float" orientation="portrait" xlink:type="simple" id="oo_228435.jpg"/></fig><fig id="F5" position="float" orientation="portrait"><label>Figure 5.</label><caption><p><italic><tp:taxon-name><tp:taxon-name-part taxon-name-part-type="genus" reg="Pseudoclamoris">Pseudoclamoris</tp:taxon-name-part><tp:taxon-name-part taxon-name-part-type="species" reg="burgessi">burgessi</tp:taxon-name-part></tp:taxon-name></italic> sp. n., male holotype – tibial apophyses <bold>A</bold> ventral <bold>B</bold> retrolateral <bold>C</bold> prolateral. Scale bar: 5mm.</p></caption><graphic xmlns:xlink="http://www.w3.org/1999/xlink" xlink:href="zookeys-784-059-g005.jpg" position="float" orientation="portrait" xlink:type="simple" id="oo_228436.jpg"/></fig><fig id="F6" position="float" orientation="portrait"><label>Figure 6.</label><caption><p><italic><tp:taxon-name><tp:taxon-name-part taxon-name-part-type="genus" reg="Pseudoclamoris">Pseudoclamoris</tp:taxon-name-part><tp:taxon-name-part taxon-name-part-type="species" reg="burgessi">burgessi</tp:taxon-name-part></tp:taxon-name></italic> sp. n., male holotype and female paratype <bold>A</bold> retrolateral view of palpal bulb <bold>B</bold> prolateral view of palpal bulb <bold>C</bold> spermathecae dorsal view. Scale bar: 5mm.</p></caption><graphic xmlns:xlink="http://www.w3.org/1999/xlink" xlink:href="zookeys-784-059-g006.jpg" position="float" orientation="portrait" xlink:type="simple" id="oo_228437.jpg"/></fig></tp:treatment-sec><tp:treatment-sec><!--Section generated to contain objects referenced in tp:taxon-treatment.--><fig id="F13" position="float" orientation="portrait"><label>Figure 13.</label><caption><p><italic><tp:taxon-name><tp:taxon-name-part taxon-name-part-type="genus" reg="Pseudoclamoris">Pseudoclamoris</tp:taxon-name-part></tp:taxon-name></italic> spp. (habitus) <bold>A</bold> female of <italic><tp:taxon-name><tp:taxon-name-part taxon-name-part-type="genus" reg="Pseudoclamoris">Pseudoclamoris</tp:taxon-name-part><tp:taxon-name-part taxon-name-part-type="species" reg="elenae">elenae</tp:taxon-name-part></tp:taxon-name></italic> comb. n. <bold>B</bold> female specimen of <italic><tp:taxon-name><tp:taxon-name-part taxon-name-part-type="genus" reg="Pseudoclamoris">Pseudoclamoris</tp:taxon-name-part><tp:taxon-name-part taxon-name-part-type="species" reg="gigas">gigas</tp:taxon-name-part></tp:taxon-name></italic> comb. n. Scale bar: 5mm.</p></caption><graphic xmlns:xlink="http://www.w3.org/1999/xlink" xlink:href="zookeys-784-059-g013.jpg" position="float" orientation="portrait" xlink:type="simple" id="oo_228444.jpg"/></fig><fig id="F1" position="float" orientation="portrait"><label>Figure 1.</label><caption><p>Distribution map of <tp:taxon-name><tp:taxon-name-part taxon-name-part-type="subfamily">Psalmopoeinae</tp:taxon-name-part></tp:taxon-name>.</p></caption><graphic xmlns:xlink="http://www.w3.org/1999/xlink" xlink:href="zookeys-784-059-g001.jpg" position="float" orientation="portrait" xlink:type="simple" id="oo_228432.jpg"/></fig></tp:treatment-sec><ref-list><ref id="B48"><mixed-citation xmlns:xlink="http://www.w3.org/1999/xlink" xlink:type="simple"><person-group><name name-style="western"><surname>Schmidt</surname><given-names>G</given-names></name></person-group> (<year>2003</year>) <source>Die Vogelspinnen: Eine weltweite Übersicht.</source><publisher-name>Neue Brehm-Bücherei</publisher-name>, <publisher-loc>Hohenwarsleben</publisher-loc>, <size units="page">383 pp</size>.</mixed-citation></ref><ref id="B43"><mixed-citation xmlns:xlink="http://www.w3.org/1999/xlink" xlink:type="simple"><person-group><name name-style="western"><surname>Schmidt</surname><given-names>G</given-names></name></person-group> (<year>1994b</year>) <article-title>Das Männchen von <italic><tp:taxon-name><tp:taxon-name-part taxon-name-part-type="genus">Tapinauchenius</tp:taxon-name-part><tp:taxon-name-part taxon-name-part-type="species">gigas</tp:taxon-name-part></tp:taxon-name></italic> di Caporiacco, 1954 (<tp:taxon-name><tp:taxon-name-part taxon-name-part-type="order">Araneida</tp:taxon-name-part></tp:taxon-name>: <tp:taxon-name><tp:taxon-name-part taxon-name-part-type="family">Theraphosidae</tp:taxon-name-part></tp:taxon-name>: <tp:taxon-name><tp:taxon-name-part taxon-name-part-type="subfamily">Aviculariinae</tp:taxon-name-part></tp:taxon-name>).</article-title><source>Arachnologisches Magazin</source><volume>2</volume>(<issue>5</issue>): <fpage>2</fpage>–<lpage>8</lpage>.</mixed-citation></ref></ref-list></tp:taxon-treatment>
