# Supplementary material for: A first phylogenetic analysis reveals a new arboreal tarantula genus from South America with description of a new species and two new species of Tapinauchenius Ausserer, 1871 (Araneae, Mygalomorphae, Theraphosidae)
Source: Zookeys. 2018 Sep 12;(784):59–93. doi: 10.3897/zookeys.784.26521 (PMC6160856; doi:10.3897/zookeys.784.26521)
Supplement: XML Treatment for Tapinauchenius polybotes [file zookeys.784.26521-treatment5.xml]

<!DOCTYPE tp:taxon-treatment
  PUBLIC "-//TaxonX//DTD Taxonomic Treatment Publishing DTD v0 20100105//EN" "tax-treatment-NSO.dtd">
<tp:taxon-treatment xmlns:tp="http://www.plazi.org/taxpub"><tp:treatment-meta><kwd-group><label>Taxon classification</label><kwd><named-content xmlns:xlink="http://www.w3.org/1999/xlink" content-type="kingdom">Animalia</named-content></kwd><kwd><named-content xmlns:xlink="http://www.w3.org/1999/xlink" content-type="order">Araneae</named-content></kwd><kwd><named-content xmlns:xlink="http://www.w3.org/1999/xlink" content-type="family">Theraphosidae</named-content></kwd></kwd-group><mixed-citation publication-type="journal"><person-group><name><surname>Hüsser</surname><given-names>Martin</given-names></name></person-group><article-title>A first phylogenetic analysis reveals a new arboreal tarantula genus from South America with description of a new species and two new species of <italic><tp:taxon-name><tp:taxon-name-part taxon-name-part-type="genus" reg="Tapinauchenius">Tapinauchenius</tp:taxon-name-part></tp:taxon-name></italic> Ausserer, 1871 (<tp:taxon-name><tp:taxon-name-part taxon-name-part-type="order">Araneae</tp:taxon-name-part></tp:taxon-name>, <tp:taxon-name><tp:taxon-name-part taxon-name-part-type="suborder">Mygalomorphae</tp:taxon-name-part></tp:taxon-name>, <tp:taxon-name><tp:taxon-name-part taxon-name-part-type="family">Theraphosidae</tp:taxon-name-part></tp:taxon-name>)</article-title><source>Zookeys</source><day>12</day><month>9</month><year>2018</year><volume>2018</volume><issue>784</issue><fpage>59</fpage><lpage>93</lpage><pub-id pub-id-type="doi">10.3897/zookeys.784.26521</pub-id></mixed-citation></tp:treatment-meta><tp:nomenclature><tp:taxon-name>
                        <tp:taxon-name-part taxon-name-part-type="genus" reg="Tapinauchenius">Tapinauchenius</tp:taxon-name-part>
                        <tp:taxon-name-part taxon-name-part-type="species" reg="polybotes">polybotes</tp:taxon-name-part>
                        <object-id xmlns:xlink="http://www.w3.org/1999/xlink" content-type="zoobank" xlink:type="simple">http://zoobank.org/12D484B9-3C64-4E80-8251-E2C41F91C90E</object-id>
                      </tp:taxon-name><tp:taxon-status xmlns:xlink="http://www.w3.org/1999/xlink" xlink:type="simple">sp. n.</tp:taxon-status><xref ref-type="fig" rid="F7">Figs 7</xref><xref ref-type="fig" rid="F8">, 8</xref><xref ref-type="fig" rid="F9">, 9</xref></tp:nomenclature><tp:treatment-sec sec-type="material" id="SECID0E1EDI"><title>Material examined.</title><p>Male holotype and female paratype from Saint Lucia, Lesser Antilles deposited in <named-content xmlns:xlink="http://www.w3.org/1999/xlink" content-type="dwc:institutional_code" xlink:type="simple">SMF</named-content>, leg. Sanchez, don. B Rast, 2013; examined.</p></tp:treatment-sec><tp:treatment-sec sec-type="material" id="SECID0EFFDI"><title>Other material examined.</title><p>1 female (MHCOL_0034) and 1 male (MHCOL_0048)</p></tp:treatment-sec><tp:treatment-sec sec-type="etymology" id="SECID0EKFDI"><title>Etymology.</title><p>The specific epithet is a noun in apposition, referring to the giant Polybotes originating in the Greek mythology and is in reference to the large size of the species compared to congeners of the genus and subfamily in general.</p></tp:treatment-sec><tp:treatment-sec sec-type="diagnosis" id="SECID0EPFDI"><title>Diagnosis.</title><p><italic><tp:taxon-name><tp:taxon-name-part taxon-name-part-type="genus" reg="Tapinauchenius">Tapinauchenius</tp:taxon-name-part><tp:taxon-name-part taxon-name-part-type="species" reg="polybotes">polybotes</tp:taxon-name-part></tp:taxon-name></italic> differs from all other <italic><tp:taxon-name><tp:taxon-name-part taxon-name-part-type="genus" reg="Tapinauchenius">Tapinauchenius</tp:taxon-name-part></tp:taxon-name></italic> species by its large overall size in both male and female specimens and the fact that it’s only known from the type locality, with high possibility of endemism due to its location.</p><p>Males additionally differ from all other <italic><tp:taxon-name><tp:taxon-name-part taxon-name-part-type="genus" reg="Tapinauchenius">Tapinauchenius</tp:taxon-name-part></tp:taxon-name></italic> species by having the embolus strongly S-curved to retrolateral side in apical fourth (Figure <xref ref-type="fig" rid="F9">9c</xref>), otherwise only known from species of <italic><tp:taxon-name><tp:taxon-name-part taxon-name-part-type="genus" reg="Ephebopus">Ephebopus</tp:taxon-name-part></tp:taxon-name></italic>, as shown by <xref ref-type="bibr" rid="B57">West et al. (2008</xref>: Figs <xref ref-type="fig" rid="F7">7</xref>–<xref ref-type="fig" rid="F9">9</xref>).</p></tp:treatment-sec><tp:treatment-sec sec-type="description" id="SECID0EHHDI"><title>Description of male holotype.</title><p><italic>Specimen preparation and condition</italic>: Adult female collected at the type locality in 2010 by A Sanchez. In captivity, female built an egg sack of which the specimens (holotype and paratype) were raised to adulthood and then donated to the author by B Rast, collected alive as adult specimens, preserved in 80% ethanol; original colouration faded due to preservation. Right legs I, III, IV, and right pedipalp removed for measurements and photographs; stored in vial with specimen. Tissue for DNA was extracted.</p><p><italic>General colouration</italic>: Faded black/blueish. <italic>Cephalothorax</italic>: Carapace 19.421 mm long, 16.412 mm wide; densely clothed with faded pubescence, appressed to surface; fringe covered in long white setae not closely appressed to surface, hirsute appearance; foveal groove medium deep and straight; pars cephalica region rises very gradually from foveal groove on a straight plane towards the ocular area; <abbrev xmlns:xlink="http://www.w3.org/1999/xlink" xlink:title="Anterior Eye Row" id="ABBRID0EVHDI" xlink:type="simple">AER</abbrev> procurved, <abbrev xmlns:xlink="http://www.w3.org/1999/xlink" xlink:title="Posterior Eye Row" id="ABBRID0EZHDI" xlink:type="simple">PER</abbrev> recurved; clypeus extends slightly on a curve; <abbrev xmlns:xlink="http://www.w3.org/1999/xlink" xlink:title="labial length" id="ABBRID0E4HDI" xlink:type="simple">LBl</abbrev> 3.314, <abbrev xmlns:xlink="http://www.w3.org/1999/xlink" xlink:title="labial width" id="ABBRID0EBIDI" xlink:type="simple">LBw</abbrev> 3.021; sternum hirsute, clothed with faded, densely packed, short setae. <italic>Abdomen</italic>: Densely clothed in short black/brown pubescence with numerous longer, lighter setae . <italic>Legs</italic>: Hirsute; densely clothed in faded pubescence. Metatarsus I straight. <abbrev xmlns:xlink="http://www.w3.org/1999/xlink" xlink:title="femur I length (retrolateral aspect)" id="ABBRID0ELIDI" xlink:type="simple">F1</abbrev> 16.962; <abbrev xmlns:xlink="http://www.w3.org/1999/xlink" xlink:title="femur I width" id="ABBRID0EPIDI" xlink:type="simple">F1w</abbrev> 4.232; <abbrev xmlns:xlink="http://www.w3.org/1999/xlink" xlink:title="patella I length" id="ABBRID0ETIDI" xlink:type="simple">P1</abbrev> 9.171; <abbrev xmlns:xlink="http://www.w3.org/1999/xlink" xlink:title="tibia I length" id="ABBRID0EXIDI" xlink:type="simple">T1</abbrev> 14.816; <abbrev xmlns:xlink="http://www.w3.org/1999/xlink" xlink:title="metatarsus I length" id="ABBRID0E2IDI" xlink:type="simple">M1</abbrev> 12.983; <abbrev xmlns:xlink="http://www.w3.org/1999/xlink" xlink:title="tarsus I length" id="ABBRID0E6IDI" xlink:type="simple">A1</abbrev> 7.151; <abbrev xmlns:xlink="http://www.w3.org/1999/xlink" xlink:title="femur III length (prolateral aspect)" id="ABBRID0EDJDI" xlink:type="simple">F3</abbrev> 13.892; <abbrev xmlns:xlink="http://www.w3.org/1999/xlink" xlink:title="femur III width" id="ABBRID0EHJDI" xlink:type="simple">F3w</abbrev> 3.895; <abbrev xmlns:xlink="http://www.w3.org/1999/xlink" xlink:title="patella III length" id="ABBRID0ELJDI" xlink:type="simple">P3</abbrev> 7.462; <abbrev xmlns:xlink="http://www.w3.org/1999/xlink" xlink:title="tibia III length" id="ABBRID0EPJDI" xlink:type="simple">T3</abbrev> 11.122; <abbrev xmlns:xlink="http://www.w3.org/1999/xlink" xlink:title="metatarsus III length" id="ABBRID0ETJDI" xlink:type="simple">M3</abbrev> 9.834; <abbrev xmlns:xlink="http://www.w3.org/1999/xlink" xlink:title="tarsus III length" id="ABBRID0EXJDI" xlink:type="simple">A3</abbrev> 7.167; <abbrev xmlns:xlink="http://www.w3.org/1999/xlink" xlink:title="femur IV length (prolateral aspect)" id="ABBRID0E2JDI" xlink:type="simple">F4</abbrev> 17.916; <abbrev xmlns:xlink="http://www.w3.org/1999/xlink" xlink:title="femur IV width" id="ABBRID0E6JDI" xlink:type="simple">F4w</abbrev> 4.641; <abbrev xmlns:xlink="http://www.w3.org/1999/xlink" xlink:title="patella IV length" id="ABBRID0EDKDI" xlink:type="simple">P4</abbrev> 8.266; <abbrev xmlns:xlink="http://www.w3.org/1999/xlink" xlink:title="tibia IV length" id="ABBRID0EHKDI" xlink:type="simple">T4</abbrev> 13.873; <abbrev xmlns:xlink="http://www.w3.org/1999/xlink" xlink:title="metatarsus IV length" id="ABBRID0ELKDI" xlink:type="simple">M4</abbrev> 16.368; <abbrev xmlns:xlink="http://www.w3.org/1999/xlink" xlink:title="tarsus IV length" id="ABBRID0EPKDI" xlink:type="simple">A4</abbrev> 8.143; femur III is normal. All tarsi fully scopulate. Extent of metatarsal scopulation: leg III (<abbrev xmlns:xlink="http://www.w3.org/1999/xlink" xlink:title="ratio of the extent of metatarsus III scopulation" id="ABBRID0ETKDI" xlink:type="simple">SC3</abbrev>) = 60%; leg IV (<abbrev xmlns:xlink="http://www.w3.org/1999/xlink" xlink:title="ratio of the extent of metatarsus IV scopulation" id="ABBRID0EXKDI" xlink:type="simple">SC4</abbrev>) = 78%. Two ventral spinose setae on metatarsus III; five ventral spinose setae on metatarsus IV; one prolateral spinose seta on tibia I; one megaspine on the apex on the retrolateral branch of the tibial apophyses. <italic>Coxa I</italic>: Prolateral surface covered by fine, hair-like setae. <italic>Tibia I</italic>: two apophyses that do not originate from a common base, Pap short and strong, with one short spine on inner face; the Rap is well developed, broad at its base with one short and strong spine on the inner face and two short and strong spines on top; <italic>Pedipalps</italic>: Hirsute; densely clothed in the same setal colour as the other legs, with numerous longer ventral setae; one spinose seta at the apical, prolateral femur and three prolateral spinose setae on the palpal tibia. <abbrev xmlns:xlink="http://www.w3.org/1999/xlink" xlink:title="palpal tibia length (retrolateral aspect)" id="ABBRID0EMLDI" xlink:type="simple">PTl</abbrev> 7.145, <abbrev xmlns:xlink="http://www.w3.org/1999/xlink" xlink:title="palpal tibia width" id="ABBRID0EQLDI" xlink:type="simple">PTw</abbrev> 2.145. Palpal bulb large, globular, short slender embolus tapering slightly apically, two times longer than the tegulum, “S” shapely curved to retrolateral side on apical fourth (Figure <xref ref-type="fig" rid="F9">9c</xref>). The embolus base shows a clear separation from the tegulum, with the width of the embolus base 3/5 of the tegulum height.</p></tp:treatment-sec><tp:treatment-sec sec-type="description" id="SECID0EYLDI"><title>Description of female paratype.</title><p><italic>Specimen preparation and condition</italic>: Origin same as holotype; collected alive, preserved in 80% ethanol. The original colouration has faded due to the preservation. A 50 mg tissue sample was extracted for DNA analysis.</p><p><italic>General colouration</italic>: faded black. <italic>Cephalothorax</italic>: carapace is 20.14 mm long and 16.542 mm wide. It is densely clothed with short faded black/brown pubescence closely appressed to surface, the fringe is densely covered in slightly longer setae; foveal groove is medium deep and slightly procurved; cephalic region gently rises from the thoracic furrow, arching anteriorly toward the ocular area. <abbrev xmlns:xlink="http://www.w3.org/1999/xlink" xlink:title="Anterior Eye Row" id="ABBRID0EHMDI" xlink:type="simple">AER</abbrev> is slightly procurved; <abbrev xmlns:xlink="http://www.w3.org/1999/xlink" xlink:title="Posterior Eye Row" id="ABBRID0ELMDI" xlink:type="simple">PER</abbrev> very slightly recurved; clypeus extends forward on a curve; <abbrev xmlns:xlink="http://www.w3.org/1999/xlink" xlink:title="labial length" id="ABBRID0EPMDI" xlink:type="simple">LBl</abbrev> 3.514, <abbrev xmlns:xlink="http://www.w3.org/1999/xlink" xlink:title="labial width" id="ABBRID0ETMDI" xlink:type="simple">LBw</abbrev> 3.014. The sternum is covered with short faded setae. <italic>Abdomen</italic>: densely clothed dorsally in short faded black setae with longer, lighter setae (generally red <italic>in situ</italic>). <italic>Spermathecae</italic>: paired and separate, with capitate bulbs widening towards the bases and not fused. <italic>Legs</italic>: densely clothed in short faded black/blue pubescence. <abbrev xmlns:xlink="http://www.w3.org/1999/xlink" xlink:title="femur I length (retrolateral aspect)" id="ABBRID0E6MDI" xlink:type="simple">F1</abbrev> 17.132; <abbrev xmlns:xlink="http://www.w3.org/1999/xlink" xlink:title="femur I width" id="ABBRID0EDNDI" xlink:type="simple">F1w</abbrev> 5.142; <abbrev xmlns:xlink="http://www.w3.org/1999/xlink" xlink:title="patella I length" id="ABBRID0EHNDI" xlink:type="simple">P1</abbrev> 9.214; <abbrev xmlns:xlink="http://www.w3.org/1999/xlink" xlink:title="tibia I length" id="ABBRID0ELNDI" xlink:type="simple">T1</abbrev> 15.212; <abbrev xmlns:xlink="http://www.w3.org/1999/xlink" xlink:title="metatarsus I length" id="ABBRID0EPNDI" xlink:type="simple">M1</abbrev> 13.213; <abbrev xmlns:xlink="http://www.w3.org/1999/xlink" xlink:title="tarsus I length" id="ABBRID0ETNDI" xlink:type="simple">A1</abbrev> 7.211; <abbrev xmlns:xlink="http://www.w3.org/1999/xlink" xlink:title="femur III length (prolateral aspect)" id="ABBRID0EXNDI" xlink:type="simple">F3</abbrev> 14.212; <abbrev xmlns:xlink="http://www.w3.org/1999/xlink" xlink:title="femur III width" id="ABBRID0E2NDI" xlink:type="simple">F3w</abbrev> 4.215; <abbrev xmlns:xlink="http://www.w3.org/1999/xlink" xlink:title="patella III length" id="ABBRID0E6NDI" xlink:type="simple">P3</abbrev> 7.512; <abbrev xmlns:xlink="http://www.w3.org/1999/xlink" xlink:title="tibia III length" id="ABBRID0EDODI" xlink:type="simple">T3</abbrev> 11.32; <abbrev xmlns:xlink="http://www.w3.org/1999/xlink" xlink:title="metatarsus III length" id="ABBRID0EHODI" xlink:type="simple">M3</abbrev> 10.132; <abbrev xmlns:xlink="http://www.w3.org/1999/xlink" xlink:title="tarsus III length" id="ABBRID0ELODI" xlink:type="simple">A3</abbrev> 7.321; <abbrev xmlns:xlink="http://www.w3.org/1999/xlink" xlink:title="femur IV length (prolateral aspect)" id="ABBRID0EPODI" xlink:type="simple">F4</abbrev> 18.217; <abbrev xmlns:xlink="http://www.w3.org/1999/xlink" xlink:title="femur IV width" id="ABBRID0ETODI" xlink:type="simple">F4w</abbrev> 5.241; <abbrev xmlns:xlink="http://www.w3.org/1999/xlink" xlink:title="patella IV length" id="ABBRID0EXODI" xlink:type="simple">P4</abbrev> 8.576; <abbrev xmlns:xlink="http://www.w3.org/1999/xlink" xlink:title="tibia IV length" id="ABBRID0E2ODI" xlink:type="simple">T4</abbrev> 14.576; <abbrev xmlns:xlink="http://www.w3.org/1999/xlink" xlink:title="metatarsus IV length" id="ABBRID0E6ODI" xlink:type="simple">M4</abbrev> 16.678; <abbrev xmlns:xlink="http://www.w3.org/1999/xlink" xlink:title="tarsus IV length" id="ABBRID0EDPDI" xlink:type="simple">A4</abbrev> 8.213. All tarsi are fully scopulate. Extent of the metatarsal scopulation: leg III (<abbrev xmlns:xlink="http://www.w3.org/1999/xlink" xlink:title="ratio of the extent of metatarsus III scopulation" id="ABBRID0EHPDI" xlink:type="simple">SC3</abbrev>) = 66% and leg IV (<abbrev xmlns:xlink="http://www.w3.org/1999/xlink" xlink:title="ratio of the extent of metatarsus IV scopulation" id="ABBRID0ELPDI" xlink:type="simple">SC4</abbrev>) = 54%. Ventral and prolateral spinose setae on metatarsus IV, five ventral spinose setae and one prolateral spinose seta on metatarsus IV. <italic>Pedipalps</italic>: densely clothed in the same setal colour as the other legs.</p></tp:treatment-sec><tp:treatment-sec sec-type="distribution" id="SECID0EWPDI"><title>Distribution and natural history.</title><p>Only known from the island of Saint Lucia, Lesser Antilles.</p></tp:treatment-sec><tp:treatment-sec sec-type="remarks" id="SECID0E2PDI"><title>Remarks.</title><p>In pet trade, specimens labelled as <italic><tp:taxon-name><tp:taxon-name-part taxon-name-part-type="genus" reg="Tapinauchenius">Tapinauchenius</tp:taxon-name-part><tp:taxon-name-part taxon-name-part-type="species" reg="sanctivincenti">sanctivincenti</tp:taxon-name-part></tp:taxon-name></italic> and <tp:taxon-name><tp:taxon-name-part taxon-name-part-type="genus" reg="Tapinauchenius">Tapinauchenius</tp:taxon-name-part><tp:taxon-name-part taxon-name-part-type="uncertainty-rank">cf.</tp:taxon-name-part><tp:taxon-name-part taxon-name-part-type="species" reg="sanctivincenti">sanctivincenti</tp:taxon-name-part></tp:taxon-name> belong to the same species described here as <italic><tp:taxon-name><tp:taxon-name-part taxon-name-part-type="genus" reg="Tapinauchenius">Tapinauchenius</tp:taxon-name-part><tp:taxon-name-part taxon-name-part-type="species" reg="polybotes">polybotes</tp:taxon-name-part></tp:taxon-name></italic> sp. n. Pet trade material originates from the mother of the type material of the species herein described. Shortly after introduction to the hobby, the species was available under the name of <tp:taxon-name><tp:taxon-name-part taxon-name-part-type="genus" reg="Tapinauchenius">Tapinauchenius</tp:taxon-name-part><tp:taxon-name-part taxon-name-part-type="uncertainty-rank">cf.</tp:taxon-name-part><tp:taxon-name-part taxon-name-part-type="species" reg="sanctivincenti">sanctivincenti</tp:taxon-name-part></tp:taxon-name> and <italic><tp:taxon-name><tp:taxon-name-part taxon-name-part-type="genus" reg="Tapinauchenius">Tapinauchenius</tp:taxon-name-part></tp:taxon-name></italic> sp. “St. Lucia”.</p><p>No threat through poaching or smuggling of animals out of the country of origin is to be expected, since <italic><tp:taxon-name><tp:taxon-name-part taxon-name-part-type="genus" reg="Tapinauchenius">T.</tp:taxon-name-part><tp:taxon-name-part taxon-name-part-type="species" reg="polybotes">polybotes</tp:taxon-name-part></tp:taxon-name></italic> is breed successfully in the pet trade all around the world since 2012. Egg sac of <italic><tp:taxon-name><tp:taxon-name-part taxon-name-part-type="genus" reg="Tapinauchenius">T.</tp:taxon-name-part><tp:taxon-name-part taxon-name-part-type="species" reg="polybotes">polybotes</tp:taxon-name-part></tp:taxon-name></italic> typically contain between 80 and 190 spiderlings, depending on the size of the female. (pers. obs. and B Rast pers. comm.)</p><fig id="F7" position="float" orientation="portrait"><label>Figure 7.</label><caption><p><italic><tp:taxon-name><tp:taxon-name-part taxon-name-part-type="genus" reg="Tapinauchenius">Tapinauchenius</tp:taxon-name-part><tp:taxon-name-part taxon-name-part-type="species" reg="polybotes">polybotes</tp:taxon-name-part></tp:taxon-name></italic> sp. n., (habitus) <bold>A</bold> female specimen, paratype <bold>B</bold> male specimen, holotype. Scale bar: 5mm.</p></caption><graphic xmlns:xlink="http://www.w3.org/1999/xlink" xlink:href="zookeys-784-059-g007.jpg" position="float" orientation="portrait" xlink:type="simple" id="oo_228438.jpg"/></fig><fig id="F8" position="float" orientation="portrait"><label>Figure 8.</label><caption><p><italic><tp:taxon-name><tp:taxon-name-part taxon-name-part-type="genus" reg="Tapinauchenius">Tapinauchenius</tp:taxon-name-part><tp:taxon-name-part taxon-name-part-type="species" reg="polybotes">polybotes</tp:taxon-name-part></tp:taxon-name></italic> sp. n., male holotype – tibial apophyses <bold>A</bold> ventral <bold>B</bold> retrolateral <bold>C</bold> prolateral. Scale bar: 5mm.</p></caption><graphic xmlns:xlink="http://www.w3.org/1999/xlink" xlink:href="zookeys-784-059-g008.jpg" position="float" orientation="portrait" xlink:type="simple" id="oo_228439.jpg"/></fig><fig id="F9" position="float" orientation="portrait"><label>Figure 9.</label><caption><p><italic><tp:taxon-name><tp:taxon-name-part taxon-name-part-type="genus" reg="Tapinauchenius">Tapinauchenius</tp:taxon-name-part><tp:taxon-name-part taxon-name-part-type="species" reg="polybotes">polybotes</tp:taxon-name-part></tp:taxon-name></italic> sp. n., male holotype and female paratype <bold>A</bold> retrolateral view of palpal bulb <bold>B</bold> prolateral view of palpal bulb <bold>C</bold> distal view of palpal bulb <bold>D</bold> spermathecae dorsal view. Scale bar: 5mm.</p></caption><graphic xmlns:xlink="http://www.w3.org/1999/xlink" xlink:href="zookeys-784-059-g009.jpg" position="float" orientation="portrait" xlink:type="simple" id="oo_228440.jpg"/></fig></tp:treatment-sec><ref-list><ref id="B57"><mixed-citation xmlns:xlink="http://www.w3.org/1999/xlink" xlink:type="simple"><person-group><name name-style="western"><surname>West</surname><given-names>RC</given-names></name><name name-style="western"><surname>Marshall</surname><given-names>SD</given-names></name><name name-style="western"><surname>Fukushima</surname><given-names>CS</given-names></name><name name-style="western"><surname>Bertani</surname><given-names>R</given-names></name></person-group> (<year>2008</year>) <article-title>Review and cladistic analysis of the Neotropical tarantula genus <italic><tp:taxon-name><tp:taxon-name-part taxon-name-part-type="genus">Ephebopus</tp:taxon-name-part></tp:taxon-name></italic> Simon 1892 (<tp:taxon-name><tp:taxon-name-part taxon-name-part-type="order">Araneae</tp:taxon-name-part></tp:taxon-name>: <tp:taxon-name><tp:taxon-name-part taxon-name-part-type="family">Theraphosidae</tp:taxon-name-part></tp:taxon-name>) with notes on the <tp:taxon-name><tp:taxon-name-part taxon-name-part-type="subfamily">Aviculariinae</tp:taxon-name-part></tp:taxon-name>.</article-title><source>Zootaxa</source><volume>1849</volume>: <fpage>35</fpage>–<lpage>58</lpage>.</mixed-citation></ref></ref-list></tp:taxon-treatment>
