# Supplementary material for: A first phylogenetic analysis reveals a new arboreal tarantula genus from South America with description of a new species and two new species of Tapinauchenius Ausserer, 1871 (Araneae, Mygalomorphae, Theraphosidae)
Source: Zookeys. 2018 Sep 12;(784):59–93. doi: 10.3897/zookeys.784.26521 (PMC6160856; doi:10.3897/zookeys.784.26521)
Supplement: XML Treatment for Tapinauchenius sanctivincenti [file zookeys.784.26521-treatment7.xml]

<!DOCTYPE tp:taxon-treatment
  PUBLIC "-//TaxonX//DTD Taxonomic Treatment Publishing DTD v0 20100105//EN" "tax-treatment-NSO.dtd">
<tp:taxon-treatment xmlns:tp="http://www.plazi.org/taxpub"><tp:treatment-meta><kwd-group><label>Taxon classification</label><kwd><named-content xmlns:xlink="http://www.w3.org/1999/xlink" content-type="kingdom">Animalia</named-content></kwd><kwd><named-content xmlns:xlink="http://www.w3.org/1999/xlink" content-type="order">Araneae</named-content></kwd><kwd><named-content xmlns:xlink="http://www.w3.org/1999/xlink" content-type="family">Theraphosidae</named-content></kwd></kwd-group><mixed-citation publication-type="journal"><person-group><name><surname>Hüsser</surname><given-names>Martin</given-names></name></person-group><article-title>A first phylogenetic analysis reveals a new arboreal tarantula genus from South America with description of a new species and two new species of <italic><tp:taxon-name><tp:taxon-name-part taxon-name-part-type="genus" reg="Tapinauchenius">Tapinauchenius</tp:taxon-name-part></tp:taxon-name></italic> Ausserer, 1871 (<tp:taxon-name><tp:taxon-name-part taxon-name-part-type="order">Araneae</tp:taxon-name-part></tp:taxon-name>, <tp:taxon-name><tp:taxon-name-part taxon-name-part-type="suborder">Mygalomorphae</tp:taxon-name-part></tp:taxon-name>, <tp:taxon-name><tp:taxon-name-part taxon-name-part-type="family">Theraphosidae</tp:taxon-name-part></tp:taxon-name>)</article-title><source>Zookeys</source><day>12</day><month>9</month><year>2018</year><volume>2018</volume><issue>784</issue><fpage>59</fpage><lpage>93</lpage><pub-id pub-id-type="doi">10.3897/zookeys.784.26521</pub-id></mixed-citation></tp:treatment-meta><tp:nomenclature><tp:taxon-name>
                  <tp:taxon-name-part taxon-name-part-type="genus" reg="Tapinauchenius">Tapinauchenius</tp:taxon-name-part>
                  <tp:taxon-name-part taxon-name-part-type="species" reg="sanctivincenti">sanctivincenti</tp:taxon-name-part>
                </tp:taxon-name><tp:taxon-authority>(Walckenaer, 1837)</tp:taxon-authority><tp:nomenclature-citation-list><tp:nomenclature-citation><tp:taxon-name>
                      <tp:taxon-name-part taxon-name-part-type="genus" reg="Mygale">Mygale</tp:taxon-name-part>
                      <tp:taxon-name-part taxon-name-part-type="species" reg="sancti-vincentii">sancti-vincentii</tp:taxon-name-part>
                    </tp:taxon-name><comment>Walckenaer, 1837: 216 (Df).</comment></tp:nomenclature-citation><tp:nomenclature-citation><tp:taxon-name>
                      <tp:taxon-name-part taxon-name-part-type="genus" reg="Tapinauchenius">Tapinauchenius</tp:taxon-name-part>
                      <tp:taxon-name-part taxon-name-part-type="species" reg="sanctivincenti">sanctivincenti</tp:taxon-name-part>
                    </tp:taxon-name><comment>Simon, 1892e: 553.</comment></tp:nomenclature-citation><tp:nomenclature-citation><tp:taxon-name>
                      <tp:taxon-name-part taxon-name-part-type="genus" reg="Tapinauchenius">Tapinauchenius</tp:taxon-name-part>
                      <tp:taxon-name-part taxon-name-part-type="species" reg="sanctivincenti">sanctivincenti</tp:taxon-name-part>
                    </tp:taxon-name><comment>FO Pickard-Cambridge, 1896: 745, pl. 34, f. 21.</comment></tp:nomenclature-citation></tp:nomenclature-citation-list></tp:nomenclature><tp:treatment-sec sec-type="remarks" id="SECID0EINAK"><title>Remarks.</title><p>The type material, presumably deposited in MNHN, could not be located in the museum collection and is considered lost by the curator (Rollard, pers. comm.). Due to the given type locality of St. Vincent Island it is possible to allocate new material in order to designate a neotype (in prep.).</p></tp:treatment-sec></tp:taxon-treatment>
