# Supplementary material for: A first phylogenetic analysis reveals a new arboreal tarantula genus from South America with description of a new species and two new species of Tapinauchenius Ausserer, 1871 (Araneae, Mygalomorphae, Theraphosidae)
Source: Zookeys. 2018 Sep 12;(784):59–93. doi: 10.3897/zookeys.784.26521 (PMC6160856; doi:10.3897/zookeys.784.26521)
Supplement: XML Treatment for Tapinauchenius subcaeruleus [file zookeys.784.26521-treatment8.xml]

<!DOCTYPE tp:taxon-treatment
  PUBLIC "-//TaxonX//DTD Taxonomic Treatment Publishing DTD v0 20100105//EN" "tax-treatment-NSO.dtd">
<tp:taxon-treatment xmlns:tp="http://www.plazi.org/taxpub"><tp:treatment-meta><kwd-group><label>Taxon classification</label><kwd><named-content xmlns:xlink="http://www.w3.org/1999/xlink" content-type="kingdom">Animalia</named-content></kwd><kwd><named-content xmlns:xlink="http://www.w3.org/1999/xlink" content-type="order">Araneae</named-content></kwd><kwd><named-content xmlns:xlink="http://www.w3.org/1999/xlink" content-type="family">Theraphosidae</named-content></kwd></kwd-group><mixed-citation publication-type="journal"><person-group><name><surname>Hüsser</surname><given-names>Martin</given-names></name></person-group><article-title>A first phylogenetic analysis reveals a new arboreal tarantula genus from South America with description of a new species and two new species of <italic><tp:taxon-name><tp:taxon-name-part taxon-name-part-type="genus" reg="Tapinauchenius">Tapinauchenius</tp:taxon-name-part></tp:taxon-name></italic> Ausserer, 1871 (<tp:taxon-name><tp:taxon-name-part taxon-name-part-type="order">Araneae</tp:taxon-name-part></tp:taxon-name>, <tp:taxon-name><tp:taxon-name-part taxon-name-part-type="suborder">Mygalomorphae</tp:taxon-name-part></tp:taxon-name>, <tp:taxon-name><tp:taxon-name-part taxon-name-part-type="family">Theraphosidae</tp:taxon-name-part></tp:taxon-name>)</article-title><source>Zookeys</source><day>12</day><month>9</month><year>2018</year><volume>2018</volume><issue>784</issue><fpage>59</fpage><lpage>93</lpage><pub-id pub-id-type="doi">10.3897/zookeys.784.26521</pub-id></mixed-citation></tp:treatment-meta><tp:nomenclature><tp:taxon-name>
                  <tp:taxon-name-part taxon-name-part-type="genus" reg="Tapinauchenius">Tapinauchenius</tp:taxon-name-part>
                  <tp:taxon-name-part taxon-name-part-type="species" reg="subcaeruleus">subcaeruleus</tp:taxon-name-part>
                </tp:taxon-name><tp:taxon-authority>Bauer &amp; Antonelli, 1997</tp:taxon-authority><tp:nomenclature-citation-list><tp:nomenclature-citation><tp:taxon-name>
                      <tp:taxon-name-part taxon-name-part-type="genus" reg="Tapinauchenius">Tapinauchenius</tp:taxon-name-part>
                      <tp:taxon-name-part taxon-name-part-type="species" reg="subcaeruleus">subcaeruleus</tp:taxon-name-part>
                    </tp:taxon-name><comment>Bauer &amp; Antonelli, 1997: 429, f. 1–3 .</comment></tp:nomenclature-citation></tp:nomenclature-citation-list></tp:nomenclature><tp:treatment-sec sec-type="remarks" id="SECID0EBPAK"><title>Remarks.</title><p>The original description by <xref ref-type="bibr" rid="B4">Bauer and Antonelli (1997)</xref> stated the authors intended to deposit a female holotype at <named-content xmlns:xlink="http://www.w3.org/1999/xlink" content-type="dwc:institutional_code" xlink:type="simple">SMF</named-content>. However, this holotype could not be located in the collections and has never been deposited there (Jäger, pers. comm.). As there is no holotype and the description does not allow for a precise diagnosis, and as further characterisation of the species and the provided type locality (Ecuador without specification) are too broad, it is impossible to allocate new material. Consequently, the species is herein considered a <italic>nomen dubium</italic>.</p><fig id="F17" position="float" orientation="portrait"><label>Figure 17.</label><caption><p>Single tree resulting from cladistic analysis (Length = 58, Ci = 0.7241, Ri = 0.8298)</p></caption><graphic xmlns:xlink="http://www.w3.org/1999/xlink" xlink:href="zookeys-784-059-g017.jpg" position="float" orientation="portrait" xlink:type="simple" id="oo_228448.jpg"/></fig></tp:treatment-sec><ref-list><ref id="B4"><mixed-citation xmlns:xlink="http://www.w3.org/1999/xlink" xlink:type="simple"><person-group><name name-style="western"><surname>Bauer</surname><given-names>S</given-names></name><name name-style="western"><surname>Antonelli</surname><given-names>D</given-names></name></person-group> (<year>1997</year>) <article-title>Eine weitere <tp:taxon-name><tp:taxon-name-part taxon-name-part-type="genus">Tapinauchenius</tp:taxon-name-part></tp:taxon-name>-Art aus Ecuador: <italic><tp:taxon-name><tp:taxon-name-part taxon-name-part-type="genus">Tapinauchenius</tp:taxon-name-part><tp:taxon-name-part taxon-name-part-type="species">subcaeruleus</tp:taxon-name-part></tp:taxon-name></italic> n. sp. (<tp:taxon-name><tp:taxon-name-part taxon-name-part-type="class">Arachnida</tp:taxon-name-part></tp:taxon-name>: <tp:taxon-name><tp:taxon-name-part taxon-name-part-type="order">Araneae</tp:taxon-name-part></tp:taxon-name>: <tp:taxon-name><tp:taxon-name-part taxon-name-part-type="family">Theraphosidae</tp:taxon-name-part></tp:taxon-name>: <tp:taxon-name><tp:taxon-name-part taxon-name-part-type="subfamily">Aviculariinae</tp:taxon-name-part></tp:taxon-name>). Entomologische Zeitschrift, Frankfurt a.M.</article-title><volume>107</volume>: <fpage>428</fpage>–<lpage>432</lpage>.</mixed-citation></ref></ref-list></tp:taxon-treatment>
