# Supplementary material for: A first phylogenetic analysis reveals a new arboreal tarantula genus from South America with description of a new species and two new species of Tapinauchenius Ausserer, 1871 (Araneae, Mygalomorphae, Theraphosidae)
Source: Zookeys. 2018 Sep 12;(784):59–93. doi: 10.3897/zookeys.784.26521 (PMC6160856; doi:10.3897/zookeys.784.26521)
Supplement: Supplementary material 1 — Dryad Data Info [file zookeys-784-059-s001.xlsx]

## Sheet: Examined Material MHCOL
ID	Species	sex	Collector / Donater	Remarks	don / leg	sequenced
12	Tapinauchenius cupreus	female	Michael Fischer	pet trade	don
27	Tapinauchenius cupreus	female	Ferry Pribik	wild caught, Colombia	leg	yes
34	Tapinauchenius polybotes	female	Frank Schneider	pet trade	don
44	Schismatothelinae sp. Bolivar, Venezuela	female	Bastian Rast	pet trade	don	yes
48	Tapinauchenius polybotes	male	Frank Schneider	pet trade	don
55	Pslamopoeus langenbucheri	female	Bastian Rast	pet trade	don
65	Tapinauchenius rasti	male	Bastian Rast	pet trade	don
76	Tapinauchenius rasti	male	Frank Schneider	pet trade	don
87	Tapinauchenius rasti	female	Frank Schneider	pet trade	don
89	Tapinauchenius plumipes	male	Bastian Rast	pet trade	don
92	Tapinauchenius plumipes	male	Bastian Rast	pet trade	don
97	Tapinauchenius cupreus	female	Bastian Rast	pet trade	don
99	Tapinauchenius cupreus	female	Bastian Rast	pet trade	don
112	Pseudoclamoris gigas	female	Jean-Michel Verdez	wild caught	don	yes
121	Pseudoclamoris gigas	female	Jakub Skwobronek	pet trade	don
131	Pseudoclamoris gigas	female	Bastian Rast	pet trade	don
145	Psalmopoeus emeraldus	female	Dirk Weinmann	wild caught, near type locality		yes
152	Tapinauchenius violaceus	female	Bastian Rast	pet trade	don
161	Pseudoclamoris gigas	male	Maria and Laszlo Gudenus	pet trade	don
162	Psalmopoeus cf. ecclesiasticus	female	Christian Andre	wild caught, Ecuador	leg	yes
163	Tapinauchenius violaceus	male	Michael Fischer	pet trade	don
174	Pseudoclamoris gigas	male	Yvonne Kindle	pet trade	don
182	Pseudoclamoris gigas	female	Yvonne Kindle	pet trade	don
185	Iridopelma hirsutum	female	Bastian Rast	pet trade	don	yes
189	Pseudoclamoris gigas	male	Bastian Rast	pet trade	don
192	Tapinauchenius plumipes	female	Jakub Skwobronek	pet trade	don	yes
198	Psalmopoeus langenbucheri	female	Yvonne Kindle	pet trade	don
201	Pseudoclamoris gigas	male	Bastian Rast	pet trade	don
205	Psalmopoeus cambridgei	female	Martin Gamache	wild caught, Trinidad	leg	yes
210	Avicularia minatrix	male	Bastian Rast	pet trade	don	yes
211	Tapinauchenius plumipes	female	Yvonne Kindle	pet trade	don
212	Tapinauchenius plumipes	male	Yvonne Kindle	pet trade	don
221	Tapinauchenius cupreus	male	Hans-Werner Auer	wild caught, near Iquitos, Peru	leg	yes
241	Psalmopoeus reduncus	female	Bastian Rast	pet trade	don	yes
243	Tapinauchenius violaceus	female	Jakub Skwobronek	pet trade	don
274	Tapinauchenius cupreus	female	Yvonne Kindle	pet trade	don
288	Tapinauchenius violaceus	male	Yvonne Kindle	pet trade	don
289	Tapinauchenius cupreus	male	Bastian Rast	pet trade	don
301	Tapinauchenius cupreus	male	Ferry Pribik	wild caught, Colombia	leg
309	Ybyrapora diversipes	female	Michael Fischer	pet trade	don	yes
312	Tapinauchenius plumipes	female	Bastian Rast	pet trade	don
317	Tapinauchenius cupreus	male	Bastian Rast	pet trade	don
388	Caribena versicolor	female	Michael Fischer	pet trade	don	yes
401	Psalmopoeus langenbucheri	female	Yvonne Kindle	pet trade	don	yes
405	Psalmopoeus pulcher	female	Michael Fischer	pet trade	don
411	Neoholothele incei	female	Michael Fischer	pet trade	don	yes
415	Tapinauchenius plumipes	male	Bastian Rast	pet trade	don
442	Tapinauchenius violaceus	female	Yvonne Kindle	pet trade	don
444	Ephebopus murinus	female	Bastian Rast	pet trade	don	yes
501	Psalmopoeus langenbucheri	male	Bastian Rast	pet trade	don
502	Psalmopoeus irminia	female	Bastian Rast	pet trade	don	yes
512	Psalmopoeus langenbucheri	male	Yvonne Kindle	pet trade	don
518	Psalmopoeus langenbucheri	male	Bastian Rast	pet trade	don
550	Acanthogonathus francki	female	Michael Fischer	pet trade	don	yes
551	Linothele fallax	female	Michael Fischer	pet trade	don	yes
582	Neoholothele fasciaaurinigra	female	Bastian Rast	pet trade	don	yes

## Sheet: Sequenced Material
SeqID	Project ID	Species	Museum / storage ID	GenSeq Nomenclature	CO1	16S	28S	Institution storing	Contact details	Collection locality	State / region	Country	GPS coordinates	Habitat	Collection date	Collection notes
1	TAPPLUM01MAH	Tapinauchenius plumipes	192	genseq-4				MHCOL		Berg en Dal		Suriname				cb from wild caught female
2	TAPGIGA01MAH	Pseudoclamoris gigas comb. n.	112	genseq-4				MHCOL		near Cacao		French Guyana				cb from wild caught female, don. Jean.-Michel Verdez
3	TAPILUCIA01BSR	Tapinauchenius polybotes sp. n.		genseq-1				SMF				Island of St. Lucia, Caribbean			2010	cb from wild caught female, leg. by A. Sanchez. cb raised in captivity don. Bastian Rast
4	TAPICUPR01MAH	Tapinauchenius cupreus	27	genseq-4				MHCOL								cb, pet trade
5	PSALCOLO01DIW	Psalmopoeus emeraldus	145	genseq-4				MHCOL				Colombia				wild caught, leg. Dirk Weinmann
6	PSALIRMI01BSR	Psalmopoeus irminia	502	genseq-4				MHCOL								cb, pet trade
7	PSALCAMB01MAG	Psalmopoeus cambridgei	205	genseq-4				MHCOL				Trinidad			2006	wild caught, leg. Martin Gamache
8	PSALPULC01BSR	Psalmopoeus pulcher	405	genseq-4				MHCOL								cb, pet trade
9	CARIVERS01MIF	Caribena versicolor	388	genseq-4				MHCOL								cb, pet trade
10	YBIRDIVE01MIF	Ybyrapora diversipes	309	genseq-4				MHCOL								cb, pet trade
11	NEOHINCE01MIF	Neoholothele incei	411	genseq-4				MHCOL								cb, pet trade
12	NEOHFASC01BSR	Neoholothele fasciaaurinigra	582	genseq-4				MHCOL								cb, pet trade
13	ISCHVENE01BSR	Schismatothelinae sp. Venezuela	44	genseq-4				MHCOL				Venezuela				Slava Honsa
15	TAPIUNIO01BSR	Tapinauchenius rasti sp. n.		genseq-1				SMF				Union Island, Caribbean			2010	cb from wild caught female, leg. Joe Burgess, cb raised in captivity don. Bastian Rast
16	AVICMINA01BSR	Avicularia minatrix	210	genseq-4				MHCOL								cb, pet trade
17	TAPIKOLU01MAH	Pseudoclamoris burgessi		genseq-1				SMF							2010	wild caugt leg. Hans-Werner Auer
21	PSALREDU01BSR	Psalmopoeus reduncus	241	genseq-4				MHCOL								cb, pet trade
22	IRIDHIR01BSR	Iridopelma hirsutum	185	genseq-4				MHCOL								cb, pet trade
23	EPHEMURI01BSR	Ephebopus murinus	444	genseq-4				MHCOL								cb, pet trade
24	TAPIPERU01MAH	Pseudoclamoris sp.		genseq-4				MHCOL			Iquitos	Peru			2010	wild caugt leg. Hans-Werner Auer
25	ACANFRA01MIF	Acanthognathus francki	550	genseq-4				MHCOL								cb, pet trade
26	LINOFAL01MIF	Linothele fallax	551	genseq-4				MHCOL								cb, pet trade
27	PSALECU01CHA	Psalmopoeus sp. Ecuador	162	genseq-4				MHCOL				Ecuador			2009	wild caugt, leg. Christian Andre
29	PSALLAN01MAH	Psalmopoeus langenbucheri	401	genseq-4				MHCOL								cb, pet trade
